# Supplementary material for: Testosterone-Dependent miR-26a-5p and let-7g-5p Act as Signaling Mediators to Regulate Sperm Apoptosis via Targeting PTEN and PMAIP1
Source: Int J Mol Sci. 2018 Apr 18;19(4):1233. doi: 10.3390/ijms19041233 (PMC5979296; doi:10.3390/ijms19041233)
Supplement: Supplementary file 1 [file ijms-19-01233-s001.zip]

Archive with 6 entries (6 files):
- Figure S1.pdf
- Table S1 Expression profile of porcine sperm miRNAs identified in this study.xls
- Table S2 Differentially-expressed miRNAs identified in HC versus CT sperm.xls
- Table S3 miRNA transcriptome of seminal plasma exosomes of CT and HC groups.xls
- Table S4 Differentially-expressed miRNAs identified in HC versus CT seminal plasma exosomes.xls
- Table S5 List of gene-specific primers for qRT-PCR.doc
