# Supplementary material for: Testosterone-Dependent miR-26a-5p and let-7g-5p Act as Signaling Mediators to Regulate Sperm Apoptosis via Targeting PTEN and PMAIP1
Source: Int J Mol Sci. 2018 Apr 18;19(4):1233. doi: 10.3390/ijms19041233 (PMC5979296; doi:10.3390/ijms19041233)
Supplement: Supplementary file 1 [file ijms-19-01233-s001.zip › Table S1 Expression profile of porcine sperm miRNAs identified in this study.xls]

## Sheet: Sheet1
Supplementary Table 1. Expression profile of porcine sperm miRNAs identified in this study
miRNA_ID	miRNA name	miRNA sequence	miRNA position(Chr)	miRNA position(Strand)	miRNA position(Start)	miRNA position(end)	Pre-miRNA ID	Pre-miRNA name	Pre-miRNA sequence	Pre-miRNA position(Chr)	Pre-miRNA position(Strand)	Pre-miRNA position(Start)	Pre-miRNA position(End)	RPM
														CT-1	CT-2	CT-3	HC-1	HC-2	HC-3
1	ssc-let-7a-2-5p	TGAGGTAGTAGGTTGTATAGTT	chr3	+	44864443	44864464	1	ssc-let-7a-2	CACTGTGGGATGAGGTAGTAGGTTGTATAGTTTTAGGGTCACACCCACCACTGGGAGATAACTATACAATCTACTGTCTTTCCTAACGTGAT	chr3	+	44864433	44864524	1523.27	992.286	2952.3	185.852	567.145	179.762
2	ssc-let-7c-5p	TGAGGTAGTAGGTTGTATGGTT	chr13	+	191559351	191559372	2	ssc-let-7c	TGTGTGCATCCGGGTTGAGGTAGTAGGTTGTATGGTTTAGAGTTACACCGTGGGAGTTAACTGTACAACCTTCTAGCTTTCCTTGGAGCACACT	chr13	+	191559336	191559429	1059.84	623.758	665.121	125.541	176.912	70.6233
3	ssc-let-7d-3p	CTATACGACCTGCTGCCTTTCT	chr3	+	44867331	44867352	3	ssc-let-7d	GTTCCTAGGAAGAGGTAGTAGGTTGCATAGTTTTAGGGCAGAGATTTTGCCCACAAGGAGGTAACTATACGACCTGCTGCCTTTCTTAGGGCCTTA	chr3	+	44867267	44867362	105.649	99.2286	228.89	15.1847	109.676	13.8114
4	ssc-let-7d-5p	AGAGGTAGTAGGTTGCATAGTT	chr3	+	44867277	44867298	3	ssc-let-7d	GTTCCTAGGAAGAGGTAGTAGGTTGCATAGTTTTAGGGCAGAGATTTTGCCCACAAGGAGGTAACTATACGACCTGCTGCCTTTCTTAGGGCCTTA	chr3	+	44867267	44867362	38.1897	50.8485	191.018	8.44782	34.0645	12.8147
5	ssc-let-7e-5p	TGAGGTAGGAGGTTGTATAGTT	chr6	+	51858385	51858406	4	ssc-let-7e	GCCCCGGGCTGAGGTAGGAGGTTGTATAGTTGAGGAGGACACCCACGGAGATCACTATACGGCCTCCTAGCTTTCCCCAG	chr6	+	51858376	51858455	25.6457	21.228	36.7244	4.17044	23.5659	3.41726
6	ssc-let-7f-2-5p	TGAGGTAGTAGATTGTATAGTT	chr3	+	44864810	44864831	5	ssc-let-7f-2	TCTATCAGAGTGAGGTAGTAGATTGTATAGTTGTGGGGTAGTGATTTTACCCTGTTCAGGAGATAACTATACAATCTATTGCCTTCCCTGAGGAGTA	chr3	+	44864800	44864896	413.072	406.541	2015.06	114.634	338.187	77.2443
7	ssc-let-7g-5p	TGAGGTAGTAGTTTGTACAGTT	chr13	+	37599007	37599028	6	ssc-let-7g	GGCTGAGGTAGTAGTTTGTACAGTTTGAGGGTCTATGATACCACCCGGTACAGGAGATAACTGTACAGGCCACTGCCTTG	chr13	+	37599004	37599083	1132.22	1022.4	1721.97	231.834	118.723	148.366
8	ssc-let-7i-5p	TGAGGTAGTAGTTTGTGCT	chr5	+	30021229	30021247	7	ssc-let-7i	CTGGCTGAGGTAGTAGTTTGTGCTGTTGGTCGGGTTGTGACATTGCCCGCTGTGGAGATAACTGCGCAAGCTACTGCCTTGCTAG	chr5	+	30021224	30021308	2303.65	2610.18	5036.99	805.109	379.735	378.461
9	ssc-miR-100-5p	AACCCGTAGATCCGAACTTGTG	chr9	-	54383425	54383446	8	ssc-mir-100	AGGCCTGTTGCCACAAACCCGTAGATCCGAACTTGTGCTGATAGTGCACACAAGCTTGTGTCTATAGGTATGTGTCTGTG	chr9	-	54383382	54383461	567.643	454.18	1019.49	88.2209	211.2	114.478
10	ssc-miR-101-1-3p	TACAGTACTGTGATAACTGAA	chr1	-	242988435	242988455	9	ssc-mir-101-1	GACTGAACTGTCCTTTTTCGGTTATCATGGTACCGATGCTGTATATCTGAAAGGTACAGTACTGTGATAACTGAAGAATGGTGGTGCCATC	chr1	-	242988419	242988509	323.173	280.592	283.212	62.7705	39.0345	38.373
11	ssc-miR-103-1-3p	AGCAGCATTGTACAGGGCTATGA	chr16	+	59912666	59912688	10	ssc-mir-103-1	CTTACTGCCCTCGGCTTCTTTACAGTGCTGCCTTGTTGCATATGGATCAAGCAGCATTGTACAGGGCTATGAAGGCACTGAG	chr16	+	59912617	59912698	2495.9	1521.5	2167.76	389.562	1245.87	655.117
12	ssc-miR-107-3p	AGCAGCATTGTACAGGGCTATCA	chr14	-	110407108	110407130	11	ssc-mir-107	TTCTCTCTGCTTTCAGCTTCTTTACAGTGTTGCCTTGTGGCATGGAGTTCAAGCAGCATTGTACAGGGCTATCAAAGCACAGAGAGC	chr14	-	110407095	110407181	1693.54	910.706	739.59	81.9118	1086.27	481.976
13	ssc-miR-10a-3p	CAAATTCGTATCTAGGGGAAT	chr12	-	24791277	24791297	12	ssc-mir-10a	TCTGTATATACCCTGTAGATCCGAATTTGTGTAAGGAATTTTGTGGTCACAAATTCGTATCTAGGGGAATATGTAGTTGA	chr12	-	24791267	24791346	97.7509	43.1965	16.832	6.73687	13.0673	4.41396
14	ssc-miR-10a-5p	TACCCTGTAGATCCGAATTTGT	chr12	-	24791317	24791338	12	ssc-mir-10a	TCTGTATATACCCTGTAGATCCGAATTTGTGTAAGGAATTTTGTGGTCACAAATTCGTATCTAGGGGAATATGTAGTTGA	chr12	-	24791267	24791346	111923	36010.8	5646.51	5072.86	5591.48	1832.08
15	ssc-miR-10b-5p	TACCCTGTAGAACCGAATTTGT	chr15	+	91419030	91419051	13	ssc-mir-10b	GTCTATATATACCCTGTAGAACCGAATTTGTGTGGTATCCACATAGTCACAGATTCGATTCTAGGGGAATATATGGTCGA	chr15	+	91419021	91419100	277455	139457	98314.5	51552	40922.8	18272.8
16	ssc-miR-122-5p	TGGAGTGTGACAATGGTGTTTGT	chr1	-	179916384	179916406	14	ssc-mir-122	CCTTAGCAGAGCTGTGGAGTGTGACAATGGTGTTTGTGTCCAAACTATCAAACGCCATTATCACACTAAATAGCTACTGTTAGGC	chr1	-	179916336	179916420	7.34061	8.39247	5.86571	2.7803	1.56361	2.13579
17	ssc-miR-1249-1-3p	ACGCCCTTCCCCCCCTTCTTCA	chr5	+	1499762	1499783	15	ssc-mir-1249-1	TGTTTGCATGGGGAGGAGGGAGGAGATGGGCCAAGTTCCCTCTGCCTGGAACGCCCTTCCCCCCCTTCTTCACCTAGCGAAC	chr5	+	1499712	1499793	10.2211	4.56649	39.6573	2.24562	2.56879	0.427157
18	ssc-miR-125a-5p	TCCCTGAGACCCTTTAACCTGTG	chr6	+	51858862	51858884	16	ssc-mir-125a	GGCCTCTGAGTCCCTGAGACCCTTTAACCTGTGAGGACATCCAGGGTCACAGGTGAGGTTCTTGGGAGCCTGGCGTCCGG	chr6	+	51858852	51858931	354.672	127.738	267.655	32.9358	60.5342	10.3942
19	ssc-miR-125b-1-5p	TCCCTGAGACCCTAACTTGTGA	chr9	-	54334958	54334979	17	ssc-mir-125b-1	CCTCTCAGTCCCTGAGACCCTAACTTGTGATGTTTACCGTTTAAATCCACGGGTTAGGCTCTTGGGAGCTGCGAGCCGTG	chr9	-	54334908	54334987	336.367	144.955	370.496	104.582	56.4576	24.0632
20	ssc-miR-126-3p	TCGTACCGTGAGTAATAATGCG	chr1	+	313734714	313734735	18	ssc-mir-126	CGACGGGACATTATTACTTTTGGTACGCGCTGTGACACTTCAAACTCGTACCGTGAGTAATAATGCGCTGTCG	chr1	+	313734669	313734741	10.2211	7.03486	4.33553	2.56643	3.3506	2.70533
21	ssc-miR-126-5p	CATTATTACTTTTGGTACGCG	chr1	+	313734677	313734697	18	ssc-mir-126	CGACGGGACATTATTACTTTTGGTACGCGCTGTGACACTTCAAACTCGTACCGTGAGTAATAATGCGCTGTCG	chr1	+	313734669	313734741	141.98	73.1872	23.9729	9.83797	20.662	15.3777
22	ssc-miR-127-3p	TCGGATCCGTCTGAGCTTGGCT	chr7	+	132099605	132099626	19	ssc-mir-127	ATCGCTGTCTCCAGCCTGCTGAAGCTCAGAGGGCTCTGATTCAGAAAGATCATCGGATCCGTCTGAGCTTGGCTGGTCGG	chr7	+	132099553	132099632	4.83179	4.68991	6.50329	1.17628	3.79735	1.9934
23	ssc-miR-128-2-3p	TCACAGTGAACCGGTCTCTTT	chr13	+	22859239	22859259	20	ssc-mir-128-2	GCAGTGGGAAGGGGGGCCGAGGCACTGTCCGAGAGTGAGTAGCAGGTCTCACAGTGAACCGGTCTCTTTCCCTACTGTGT	chr13	+	22859191	22859270	1058.12	1184.2	2510.52	127.894	1734.27	277.723
24	ssc-miR-1285-3p	CTGGGCAACATAGCGAGACCCCGT	chr1	-	199694424	199694447	21	ssc-mir-1285	GCTGATCAGTAGTGGGATCGCGCCTGTGAATAGCCACTGTACTCCAGCCTGGGCAACATAGCGAGACCCCGTCTCTTTTG	chr1	-	199694416	199694495	57.424	145.14	410.217	120.087	140.837	45.7058
25	ssc-miR-129a-3p	AAGCCCTTACCCCAAAAAGCAT	chr2	-	20324636	20324657	22	ssc-mir-129a	CTTCGTGAATCTTTTTGCGGTCTGGGCTTGCTGTACATAACTCAATAGCCGGAAGCCCTTACCCCAAAAAGCATTCGCGG	chr2	-	20324630	20324709	10.314	15.1805	25.5031	2.67336	3.01554	0.854315
26	ssc-miR-1306-5p	CCACCTCCCCTGCAAACGTCCA	chr14	+	55110965	55110986	23	ssc-mir-1306	GTCTCCACCACCTCCCCTGCAAACGTCCAGTGATGCAGAGGTAATGGACGTTGGCTCTGGTGGTGATGGACAGGCCGAAC	chr14	+	55110958	55111037	64.9504	70.3486	212.823	14.8639	33.3943	7.26168
27	ssc-miR-1307-3p	ACTCGGCGTGGCGTCGGTCGTG					24	ssc-mir-1307						8.82731	6.41777	6.50329	1.17628	4.80253	1.13909
28	ssc-miR-130a-3p	CAGTGCAATGTTAAAAGGGCAT	chr2	-	12929892	12929913	25	ssc-mir-130a	CGGGCCGGAGCTCTTTTCACATTGTGCTACTGTCTGCACCTATCACTAGCAGTGCAATGTTAAAAGGGCATTGGCCACG	chr2	-	12929884	12929962	27.5041	30.7312	31.1138	4.70512	28.4801	5.9802
29	ssc-miR-130b-3p	CAGTGCAATGATGAAAGGGCAT	chr14	-	53695571	53695592	26	ssc-mir-130b	GCCTGCCTGACACTCTTTCCCTGTTGCACTACTGTGGGCCACTGGGAAGCAGTGCAATGATGAAAGGGCATCAGTCAGGC	chr14	-	53695562	53695641	149.414	325.085	282.702	46.8373	404.753	100.097
30	ssc-miR-132-3p	TAACAGTCTACAGCCATGGTCG	chr12	-	50015732	50015753	27	ssc-mir-132	CTCCAGGGCAACCGTGGCTTTCGATTGTTACTGTGGGAACCGGAGGTAACAGTCTACAGCCATGGTCGCCCCGCAGCA	chr12	-	50015722	50015799	344.079	345.696	850.146	118.056	158.26	53.3947
31	ssc-miR-133a-3p	TTGGTCCCCTTCAACCAGCTG	chr17	-	69274675	69274695	28	ssc-mir-133a-1	CGGGACCCAAATGCTTTGCTAAAGCTGGTAAAATGGAACCAAATCAACTGTTGAATGGATTTGGTCCCCTTCAACCAGCTGTAGCTGCGCATTGACAGCGCCG	chr17	-	69274653	69274755	46.2737	57.1428	66.4355	41.8114	50.5941	63.3617
32	ssc-miR-1343-3p	CTCCTGGGGCCCGCACTCTCGC	chr2	-	28433192	28433213	29	ssc-mir-1343	GCTTCGGTGCTGGGGAGCGGCCCCCGGGCGGGCCTCTGCTCTGGCCCCTCCTGGGGCCCGCACTCTCGCTCCGGGTCCG	chr2	-	28433182	28433260	7.71228	3.70256	3.57043	0.641607	2.90386	0.711929
33	ssc-miR-135-1-5p	TATGGCTTTTTATTCCTATGTGA	chr13	+	37564067	37564089	30	ssc-mir-135-1	AGGCCTCGCTGTTCTCTATGGCTTTTTATTCCTATGTGATTCTACTGCTCATTCATATAGGGATTGGAGCCGTGGCGCACGGCGGGGACA	chr13	+	37564051	37564140	44.7405	34.2487	38.956	18.9274	3.90904	3.13249
34	ssc-miR-139-5p	TCTACAGTGCACGTGTCTCCAG	chr9	-	7935675	7935696	31	ssc-mir-139	GTGTATTCTACAGTGCACGTGTCTCCAGTGTGGCTCGGAGGCTGGAGACGCGGCCCTGTTGGAGTAAC	chr9	-	7935635	7935702	41.8136	17.6489	56.4893	4.70512	8.3765	5.26827
35	ssc-miR-140-3p	TACCACAGGGTAGAACCACGGAC					32	ssc-mir-140						1815.55	1810.67	1822.58	441.105	719.263	613.113
36	ssc-miR-140-5p	AGTGGTTTTACCCTATGGTAG					32	ssc-mir-140						10.0353	8.26905	8.54354	4.91898	1.11687	1.56624
37	ssc-miR-142-5p	CATAAAGTAGAAAGCACTACT	chr12	+	36203927	36203947	33	ssc-mir-142	GTGCAGTCACCCATAAAGTAGAAAGCACTACTAACAGCACTGGAGGGTGTAGTGTTTCCTACTTTATGGATGAGTGTACT	chr12	+	36203916	36203995	335.438	97.3773	183.112	23.0978	52.046	7.9736
38	ssc-miR-143-3p	TGAGATGAAGCACTGTAGCTC	chr2	+	157344786	157344806	34	ssc-mir-143	GTCCCCCAGCCGGAGGTGCAGTGCTGCATCTCTGGTCAGCTGGGAGTCTGAGATGAAGCACTGTAGCTCGGGAAGGGAGA	chr2	+	157344738	157344817	71.176	93.181	110.173	62.8775	62.4329	94.2594
39	ssc-miR-144-3p	TACAGTATAGATGATGTAC	chr12	+	47177000	47177018	35	ssc-mir-144	GCCCTGGCTGGGATATCATCATATACTGTAAGTTTGCGATGAGACACTACAGTATAGATGATGTACTAGTCCGGGT	chr12	+	47176953	47177028	1.11503	0.86393	4.59056	0	0.67012	0.142386
40	ssc-miR-1468-5p	CTCCGTTTGCCTGTTTTGCTGA	chrX	-	56757096	56757117	36	ssc-mir-1468	TGGGTGGTTTCTCCGTTTGCCTGTTTTGCTGACGTTCATTTGACTCATTCTCAGCAAAATAAGCAAATGGAAAATTCATCCAT	chrX	-	56757045	56757127	9.10607	5.80067	15.6844	4.91898	5.13759	1.70863
41	ssc-miR-146a-5p	TGAGAACTGAATTCCATGGGTT	chr16	-	68394566	68394587	37	ssc-mir-146a	TACTCAGCTTTGAGAACTGAATTCCATGGGTTGTGTCATTGTCAGACCTGTGAAGTTTAGTTCTTCAGCTGGGATATC	chr16	-	68394520	68394597	855.413	337.55	119.992	69.5074	46.1266	89.4183
42	ssc-miR-146b-5p	TGAGAACTGAATTCCATAGGC	chr14	+	123301772	123301792	38	ssc-mir-146b	GAACTTTGGCCACCTGGCTCTGAGAACTGAATTCCATAGGCTGTGAGCTCTAGCAAATGCCCTAGGAACTCAGTTCTGGTGCCCGGCTGTGCTATAGTC	chr14	+	123301752	123301850	454.746	166.492	175.844	95.5994	9.60506	50.1198
43	ssc-miR-148a-3p	TCAGTGCACTACAGAACTTTGT	chr18	+	51216078	51216099	39	ssc-mir-148a	GAGGCAAAGTTCTGAGACACTCCGACTCTGAATATGATAGAAGTCAGTGCACTACAGAACTTTGTCTC	chr18	+	51216035	51216102	14460.3	10692.9	1969.73	804.468	1778.39	526.685
44	ssc-miR-148a-5p	AAAGTTCTGAGACACTCCGACT	chr18	+	51216040	51216061	39	ssc-mir-148a	GAGGCAAAGTTCTGAGACACTCCGACTCTGAATATGATAGAAGTCAGTGCACTACAGAACTTTGTCTC	chr18	+	51216035	51216102	284.983	130.7	42.9727	11.0142	47.1318	8.9703
45	ssc-miR-148b-3p	TCAGTGCATCACAGAACTTTGT	chr5	+	20388239	20388260	40	ssc-mir-148b	ATTTGAGGTGAAGTTCTGTTATACACTCAGGCTGTGGCTCTCTGAAAGTCAGTGCATCACAGAACTTTGTCTCGAAAGCT	chr5	+	20388191	20388270	1094.59	651.527	349.647	142.437	89.5728	85.7162
46	ssc-miR-148b-5p	GAAGTTCTGTTATACACTCAGGC	chr5	+	20388200	20388222	40	ssc-mir-148b	ATTTGAGGTGAAGTTCTGTTATACACTCAGGCTGTGGCTCTCTGAAAGTCAGTGCATCACAGAACTTTGTCTCGAAAGCT	chr5	+	20388191	20388270	14.4025	12.7121	18.4897	4.17044	1.6753	3.13249
47	ssc-miR-149-5p	TCTGGCTCCGTGTCTTCACTCCC	chr15	-	154447072	154447094	41	ssc-mir-149	GCCCAGGCTCTGGCTCCGTGTCTTCACTCCCGTGTGTGTCCGAGGAGGGAGGGAGGGACGGGGGCTGTGCTGGGGC	chr15	-	154447027	154447102	1.85838	1.72786	3.69795	0	1.89867	0.284772
48	ssc-miR-150-1-5p	TCTCCCAACCCTTGTACCAGTG	chr6	-	50309924	50309945	42	ssc-mir-150-1	CTCGGCCCTATCTCCCAACCCTTGTACCAGTGCGTGCCTCAGTCCCTGGTACAGGAATGGGGGGCAGGGACCTGGGG	chr6	-	50309879	50309955	9.10607	0.86393	14.5368	0.213869	4.69084	0.711929
49	ssc-miR-151-3p	CTAGACTGAAGCTCCTTGAGGA					43	ssc-mir-151						3820.46	2299.17	3685.45	622.786	1148.36	407.651
50	ssc-miR-151-5p	TCGAGGAGCTCACAGTCTAGT					43	ssc-mir-151						1386.45	893.057	3845.99	202.106	1011.66	261.705
51	ssc-miR-152-3p	TCAGTGCATGACAGAACTTGG	chr12	-	24289551	24289571	44	ssc-mir-152	CGGCCCAGGTTCTGTGATACACTCCGACTCGGGCTCTGGAGCAGTCAGTGCATGACAGAACTTGGGCCCGGACGGACCTT	chr12	-	24289536	24289615	9.7565	4.31965	2.93286	0.748541	1.00518	0.569543
52	ssc-miR-153-3p	TTGCATAGTCACAAAAGTGA					45	ssc-mir-153						16.1679	21.9685	29.0735	8.98249	4.69084	2.9901
53	ssc-miR-155-5p	TTAATGCTAATTGTGATAGGGG	chr13	-	199063393	199063414	46	ssc-mir-155	CTATATGCTGTTAATGCTAATTGTGATAGGGGTTTTTACCTCCGTCTGACTCCTACATGTTAGCATTAACAGGGTATGATG	chr13	-	199063344	199063424	7.71228	0.740512	0.765093	0.106934	0.446747	0.284772
54	ssc-miR-15a-5p	TAGCAGCACATAATGGTTTGT					47	ssc-mir-15a						600.629	521.444	953.688	122.761	475.227	112.627
55	ssc-miR-15b-3p	TAGCAGCACATCATGGTTTACA	chr13	+	108388152	108388173	48	ssc-mir-15b	TTGAGGCCTTAAAGTACTGTAGCAGCACATCATGGTTTACATACTACAATCAAGATGCGAATCATTATTTGCTGCTCTAGAAATTTAAGGAAATTCAT	chr13	+	108388133	108388230	271.045	218.698	727.476	76.5651	61.8744	24.6327
56	ssc-miR-16-1-5p	TAGCAGCACGTAAATATTGGCG	chr13	+	108388297	108388318	49	ssc-mir-16-1	TCCGCTCTAGCAGCACGTAAATATTGGCGTAGTAAAATAAATATTAAACACCAATATTATTGTGCTGCTTTAGCGTG	chr13	+	108388290	108388366	24509.3	18733	47494.7	11585.8	7285.05	4174.96
57	ssc-miR-17-3p	ACTGCAGTGAAGGCACTTGTAG	chr11	+	66610107	66610128	50	ssc-mir-17	GAATAATGTCAAAGTGCTTACAGTGCAGGTAGTGATAATGTGCATCTACTGCAGTGAAGGCACTTGTAGCATTATGG	chr11	+	66610060	66610136	21.1856	14.1931	23.0803	3.20803	3.68566	3.9868
58	ssc-miR-17-5p	CAAAGTGCTTACAGTGCAGGTAG	chr11	+	66610069	66610091	50	ssc-mir-17	GAATAATGTCAAAGTGCTTACAGTGCAGGTAGTGATAATGTGCATCTACTGCAGTGAAGGCACTTGTAGCATTATGG	chr11	+	66610060	66610136	155.732	105.523	118.079	34.8606	15.1894	26.7685
59	ssc-miR-181a-2-5p	AACATTCAACGCTGTCGGTGAGTT	chr1	+	299322161	299322184	51	ssc-mir-181a-2	ACTCCAAGGAACATTCAACGCTGTCGGTGAGTTTGGGATTTGAAAAAACCACCGACCGTTGACTGTACCTTGGGGTTCTT	chr1	+	299322152	299322231	972.027	886.392	3010.89	253.435	898.185	300.007
60	ssc-miR-181b-2-5p	AACATTCATTGCTGTCGGTGGGTT	chr1	+	299324026	299324049	52	ssc-mir-181b-2	ATGGCTGCACTCAACATTCATTGCTGTCGGTGGGTTTGAGTCTGAATCAACTCACTGATCAATGAATGCAAACTGCGGACCAAACA	chr1	+	299324014	299324099	9.47775	9.07127	13.7079	1.60402	10.4986	2.77652
61	ssc-miR-181c-5p	AACATTCAACCTGTCGGTGAGT	chr2	-	65553715	65553736	53	ssc-mir-181c	CAAGGGTTTGGGGGAACATTCAACCTGTCGGTGAGTTTGGGCAGCTCAGGCAAACCATCGACCGTTGAGTGGACCCCGAGGCCTGGA	chr2	-	65553664	65553750	221.147	142.919	123.435	20.6383	38.1969	16.9439
62	ssc-miR-181d-5p	AACATTCATTGTTGTCGGTGGGTT	chr2	-	65553535	65553558	54	ssc-mir-181d	TCACAATCAACATTCATTGTTGTCGGTGGGTTGTGAGACGGAGGCCAGACCCACCGAGGGATGAATGTCACTGTGGCTGG	chr2	-	65553487	65553566	43.672	35.2977	60.0598	12.2975	10.6102	6.12259
63	ssc-miR-182-5p	TTTGGCAATGGTAGAACTCACACT	chr18	+	20035222	20035245	55	ssc-mir-182	TCGCACCGTTTTTGGCAATGGTAGAACTCACACTGGTGAGATAATGGGATCCGGTGGTTCTAGACTTGCCAACTATGGTGCGAG	chr18	+	20035212	20035295	4796.95	8996.85	11356.1	2755.17	2150.3	2272.62
64	ssc-miR-183-5p	TATGGCACTGGTAGAATTCACTG	chr18	+	20030656	20030678	56	ssc-mir-183	CTGTGTATGGCACTGGTAGAATTCACTGTGAACAGTCTCGGTCAGTGAATTACCGAAGGGCCATAAACAG	chr18	+	20030651	20030720	1684.44	869.114	909.058	330.32	133.131	209.734
65	ssc-miR-1839-3p	AGACCTACTTTTCTACCAACA	chr7	-	57683214	57683234	57	ssc-mir-1839	CCTAAATGAAAAGGTAGATAGAACAGGTCTTGTTTGCAAGATGAATTCAAGACCTACTTTTCTACCAACAGCAATTACAC	chr7	-	57683204	57683283	2.50882	11.2311	12.624	5.34672	13.0673	3.27487
66	ssc-miR-1839-5p	AAGGTAGATAGAACAGGTCTTG	chr7	-	57683252	57683273	57	ssc-mir-1839	CCTAAATGAAAAGGTAGATAGAACAGGTCTTGTTTGCAAGATGAATTCAAGACCTACTTTTCTACCAACAGCAATTACAC	chr7	-	57683204	57683283	8.82731	18.3894	28.3084	5.66753	8.26482	1.9934
67	ssc-miR-184-3p	TGGACGGAGAACTGATAAGGGT	chr7	+	53883677	53883698	58	ssc-mir-184	CCAGTCACATCCCCTTATCACTTTTCCAGCCAGCTTTGTGACTCTAAATGTTGGACGGAGAACTGATAAGGGTAGGTGATTGA	chr7	+	53883626	53883708	3.25217	4.44307	8.41602	1.71095	3.46229	0.142386
68	ssc-miR-185-5p	TGGAGAGAAAGGCAGTTCCTGA	chr14	+	55086534	55086555	59	ssc-mir-185	GGTGAGGGATTGGAGAGAAAGGCAGTTCCTGATGGTCCCCTCCCCAGGGGCTGGCTTTCCTCTGGTCCTTCCCTCC	chr14	+	55086524	55086599	9.10607	16.7849	4.84559	1.06934	4.69084	3.13249
69	ssc-miR-186-5p	CAAAGAATTCTCCTTTTGGGCTT	chr6	+	131558980	131559002	60	ssc-mir-186	TGCTTATAACTTTCCAAAGAATTCTCCTTTTGGGCTTTATGATTTTATTTTAAGCCCAAAGGTGAATTTTTTGGGAAGTTTG	chr6	+	131558966	131559047	7202.62	3720.7	6980.2	1939.15	1555.8	699.114
70	ssc-miR-18a-5p	TAAGGTGCATCTAGTGCAGATA	chr11	+	66610208	66610229	61	ssc-mir-18a	GTGCTTTTTGTTCTAAGGTGCATCTAGTGCAGATAGTGAAGTAGATTAGCATCTACTGCCCTAAGTGCTCCTTCTGGCATAAGAAGTTATGT	chr11	+	66610195	66610286	76.0078	57.5131	38.5097	9.3033	3.57398	5.9802
71	ssc-miR-18b-5p	TAAGGTGCATCTAGTGCAGTTAG	chrX	-	126200069	126200091	62	ssc-mir-18b	TCTCTTGTGTTAAGGTGCATCTAGTGCAGTTAGTGAAGCAGCTTAGAATCTACTGCCCTAAATGCCCCTTCTGGCACAGGCTG	chrX	-	126200019	126200101	13.8449	5.80067	7.14087	0.427738	0.223373	1.13909
72	ssc-miR-190b-5p	TGATATGTTTGATATTGGGTTG	chr4	+	104457820	104457841	63	ssc-mir-190b	TGCTTCTGTGTGATATGTTTGATATTGGGTTGTTTAATTAGGAACCAACTAAATGTCAAACATATTCTTACAGCAGTAGGCAA	chr4	+	104457810	104457892	1878.27	1138.41	975.748	357.482	111.575	202.757
73	ssc-miR-191-5p	CAACGGAATCCCAAAAGCAGCTG	chr13	-	34898650	34898672	64	ssc-mir-191	ACAGCGGGCAACGGAATCCCAAAAGCAGCTGTTGTCTCCAGAGCATTCCAGCTGCACTTGGATTTCGTTCCCTGCTCTCT	chr13	-	34898601	34898680	16299.9	10239.7	8897.14	3704.32	2794.29	2761.71
74	ssc-miR-192-5p	CTGACCTATGAATTGACAGCC	chr2	+	6416990	6417010	65	ssc-mir-192	GCACAGGGCTCTGACCTATGAATTGACAGCCAGTGCTCTCATCTCCCCTCTGGCTGCCAATTCCATAGGTCACAGGTATG	chr2	+	6416980	6417059	583.16	525.516	586.699	154.627	201.483	128.432
75	ssc-miR-193a-3p	AACTGGCCTACAAAGTCCCAGT	chr12	-	45165047	45165068	66	ssc-mir-193a	GCGGGAGCTGAGGGCTGGGTCTTTGCGGGCGAGATGAGGGTGTTGGTTCAACTGGCCTACAAAGTCCCAGTCCTCGGCCC	chr12	-	45165038	45165117	3.06633	2.09812	0.892608	0	0	0.284772
76	ssc-miR-194a-5p	TGTAACAGCAACTCCATGTGG	chr2	+	6416789	6416809	67	ssc-mir-194a	TGCCACCCCCTGTAACAGCAACTCCATGTGGAAGTGCCCACTAGTTCCAGTGGGGCTGCTGTTATCTGGGGTGGGG	chr2	+	6416779	6416854	16.7254	7.89879	25.3756	2.45949	4.69084	3.13249
77	ssc-miR-195-5p	TAGCAGCACAGAAATATTGGC	chr12	+	54717330	54717350	68	ssc-mir-195	CAGCCCCCCTGGCTCTAGCAGCACAGAAATATTGGCACCGGGCGGAGAGTCTGCCAGTATTGGCTGTGCTGCCCCAGGCA	chr12	+	54717315	54717394	17.3759	26.9053	29.8386	5.88139	2.12205	2.13579
78	ssc-miR-196a-1-5p	TAGGTAGTTTCATGTTGTTGGG	chr12	+	24836784	24836805	69	ssc-mir-196a-1	CTGAGTGAATTAGGTAGTTTCATGTTGTTGGGCCTGGATTTCTGAACACAACGACATTAAACCACCCGACTCACGGCAGT	chr12	+	24836774	24836853	0.0929191	1.48102	8.54354	1.01588	1.11687	0.284772
79	ssc-miR-199a-3p	ACAGTAGTCTGCACATTGGTTA	chr2	-	69991787	69991808	70	ssc-mir-199a-2	CCCCGCCAACCCAGTGTTCAGACTACCTGTTCAGGGGGCTCTGAATGTGTACAGTAGTCTGCACATTGGTTAGGCTGGGC	chr2	-	69991779	69991858	8.08396	11.2311	12.369	4.17044	5.24928	7.40406
80	ssc-miR-199b-3p	TACAGTAGTCTGCACATTGGTT	chr1	-	302681833	302681854	71	ssc-mir-199b	CCGTCTACCCAGTGTTTAGACTATCTGTTCAGGACTCCCAAATTGTACAGTAGTCTGCACATTGGTTAGGCTGG	chr1	-	302681826	302681899	8.08396	11.2311	12.369	4.17044	5.24928	7.40406
81	ssc-miR-19a-3p	TGTGCAAATCTATGCAAAACTGA	chr11	+	66610391	66610413	72	ssc-mir-19a	GCAGTCCTCTGTTAGTTTTGCATAGTTGCACTACAAGAAGAATGTAGTTGTGCAAATCTATGCAAAACTGATGGTGGCCTGC	chr11	+	66610343	66610424	59.747	115.15	71.9187	76.4581	4.69084	22.0698
82	ssc-miR-19b-1-3p	TGTGCAAATCCATGCAAAACTGA	chr11	+	66610693	66610715	73	ssc-mir-19b-1	CTGTTCTATGGTTAGTTTTGCAGGTTTGCATCCAGCTGTGTGATATTCTGCTGTGCAAATCCATGCAAAACTGACTGTGG	chr11	+	66610642	66610721	784.005	1469.18	968.034	999.463	58.5238	356.107
83	ssc-miR-202-3p	AGAGGTGTAGGCATGGGAA	chr14	-	153169598	153169616	74	ssc-mir-202	CGCCGTTCCGCCTTCCTATGCATATACTTCTTTGAGGGTCTGGCCTGAAGAGGTGTAGGCATGGGAAACCGGGGCGACGA	chr14	-	153169585	153169664	0.464595	6.29435	0.510062	0.641607	2.90386	4.69873
84	ssc-miR-202-5p	TTCCTATGCATATACTTCTTT	chr14	-	153169632	153169652	74	ssc-mir-202	CGCCGTTCCGCCTTCCTATGCATATACTTCTTTGAGGGTCTGGCCTGAAGAGGTGTAGGCATGGGAAACCGGGGCGACGA	chr14	-	153169585	153169664	8.2698	18.266	4.20801	2.45949	1.56361	3.84442
85	ssc-miR-204-5p	TTCCCTTTGTCATCCTATGCCT	chr1	-	250527073	250527094	75	ssc-mir-204	GGCTACAGTCCTTCTCATGTGACTCGTGGACTTCCCTTTGTCATCCTATGCCTGAGAATATATGAAGGAGGCTGGGAAGGCAAAGGGACGTTCAATTGTCATCACTGGC	chr1	-	250527017	250527125	109.552	45.9117	106.858	23.4186	28.2567	6.69213
86	ssc-miR-205-5p	TCCTTCATTCCACCGGAGTCTG	chr9	-	146808333	146808354	76	ssc-mir-205	CTCTTGTCCTTCATTCCACCGGAGTCTGTCTCATACCCAACCAGATTTCAGTGGAGTGAAGCTCAGGAG	chr9	-	146808292	146808360	33.6367	20.7343	202.75	1.71095	75.3885	15.6624
87	ssc-miR-208b-3p	ATAAGACGAACAAAAGGTTTGT	chr7	-	81071337	81071358	77	ssc-mir-208b	CTCTCAGGGAAGCTTTTTGCTCGCGTTATGTTTCTCATCCGAATATAAGACGAACAAAAGGTTTGTCTGAGGGCAGAGTG	chr7	-	81071323	81071402	2.69465	3.70256	5.35565	2.56643	3.90904	3.41726
88	ssc-miR-20a-5p	TAAAGTGCTTATAGTGCAGGTA	chr11	+	66610520	66610541	78	ssc-mir-20a	GTAGCACTAAAGTGCTTATAGTGCAGGTAGTGTTTAGTTATCTACTGCATTATGAGCACTTAAAGTACTGC	chr11	+	66610513	66610583	133.06	83.0607	103.288	34.0052	6.92458	17.0863
89	ssc-miR-20b-5p	CAAAGTGCTCACAGTGCAGGTAG	chrX	-	126199822	126199844	79	ssc-mir-20b-1	CCGGCAGTACCAAAGTGCTCACAGTGCAGGTAGGTTTTGCATTACTCTACTGTAGTGTGGGCACTTCCAGTACTCTTGGA	chrX	-	126199775	126199854	3.25217	2.34495	1.53019	0.213869	0	0.284772
90	ssc-miR-210-3p	CTGTGCGTGTGACAGCGGCTGA	chr2	+	339121	339142	80	ssc-mir-210	GCGCAGGGCAGCCACTGCCCACCGCACACTGCGCTGCTCCGGACCCACTGTGCGTGTGACAGCGGCTGATCTGTCC	chr2	+	339074	339149	258.315	68.8676	68.2208	7.80621	34.5112	22.497
91	ssc-miR-212-5p	ACCTTGGCTCTAGACTGCTTACT	chr12	-	50016200	50016222	81	ssc-mir-212	GCGCGCCGGCACCTTGGCTCTAGACTGCTTACTGCCCGGGCCGCCCTCAGTAACAGTCTCCAGTCACGGCCACCGACGCCTG	chr12	-	50016151	50016232	1.67254	2.22153	6.12074	0.641607	1.6753	0.9967
92	ssc-miR-215-5p	ATGACCTATGAATTGACAGAC	chr10	-	11786623	11786643	82	ssc-mir-215	AGAGATGGTGTACAGGAAAATGACCTATGAATTGACAGACAATGTGGCTAAATCTGTCTGTCATTTCTGTAGGCCAATATTCTGTATATCTCTGCT	chr10	-	11786567	11786662	10.7786	13.9463	15.5569	7.37848	9.27	25.9142
93	ssc-miR-21-5p	TAGCTTATCAGACTGATGTTGA	chr12	+	37340402	37340423	83	ssc-mir-21	TGTACCACCTTGTCGGGTAGCTTATCAGACTGATGTTGACTGTTGAATCTCATGGCAACAGCAGTCGATGGGCTGTCTGACATTTTGGTATC	chr12	+	37340385	37340476	5758.29	4078	3754.95	822.326	966.202	467.453
94	ssc-miR-218-1-5p	TTGTGCTTGATCTAACCATGT	chr8	-	15443815	15443835	84	ssc-mir-218-1	AGATTTTCTGTTGTGCTTGATCTAACCATGTGGTTGCCAGGTATGAGTAAAACATGGTTCTGTCAAGCACCATGGAACGTCACG	chr8	-	15443762	15443845	4.73887	10.9843	9.73368	1.06934	1.45193	2.13579
95	ssc-miR-218-2-5p	TTGTGCTTGATCTAACCATGT					85	ssc-mir-218-2						4.73887	10.9843	9.73368	1.06934	1.45193	2.13579
96	ssc-miR-218b-5p	TTGTGCTTGATCTAACCATGTG	chr16	+	59686638	59686659	86	ssc-mir-218b	GGGCTTTCCTTTGTGCTTGATCTAACCATGTGGTGGAACGATGGAAACGGAACATGGTTCTGTCAAGCACCGCGGAAAGCTCCG	chr16	+	59686628	59686711	4.73887	10.9843	9.73368	1.06934	1.45193	2.13579
97	ssc-miR-221-3p	AGCTACATTGTCTGCTGGGTTT	chrX	-	45274878	45274899	87	ssc-mir-221	TGAACCTGGCATACAATGTAGATTTCTGTGTTTGTTGGGCAACAGCTACATTGTCTGCTGGGTTTCAGGC	chrX	-	45274873	45274942	1278.75	436.778	234.628	35.2884	156.696	61.3683
98	ssc-miR-221-5p	ACCTGGCATACAATGTAGATTTCTGT	chrX	-	45274914	45274939	87	ssc-mir-221	TGAACCTGGCATACAATGTAGATTTCTGTGTTTGTTGGGCAACAGCTACATTGTCTGCTGGGTTTCAGGC	chrX	-	45274873	45274942	5.57515	1.48102	0.382546	0.320803	0.223373	0.284772
99	ssc-miR-222-3p	AGCTACATCTGGCTACTGGGTCTC	chrX	-	45275619	45275642	88	ssc-mir-222	TGCCCTCAATGGCTCAGTAGCCAGTGTAGATCCTGTCATTTGTAATCAGTAGCTACATCTGGCTACTGGGTCTCTGATGG	chrX	-	45275613	45275692	216.966	96.6368	49.731	10.1588	61.5394	7.68883
100	ssc-miR-22-3p	AAGCTGCCAGTTGAAGAACTGT					89	ssc-mir-22						27788.3	30342.3	45256.8	9645.91	34119	8993.37
101	ssc-miR-22-5p	AGTTCTTCAGTGGCAAGCTTTA					89	ssc-mir-22						32.7075	24.8071	14.9193	1.60402	8.48819	8.11599
102	ssc-miR-2320-3p	CGATGATGGTCCCTGTGTTTG	chr6	-	60147833	60147853	90	ssc-mir-2320	GCTGTCCCCATGGCACAGGGTCCAGCTGTCGGCTGTAATACCCGATGGGTCGATGATGGTCCCTGTGTTTGGGGCGAGCAC	chr6	-	60147823	60147903	32.15	21.4748	116.677	17.4303	23.7893	4.12919
103	ssc-miR-2320-5p	TGGCACAGGGTCCAGCTGTCGG	chr6	-	60147872	60147893	90	ssc-mir-2320	GCTGTCCCCATGGCACAGGGTCCAGCTGTCGGCTGTAATACCCGATGGGTCGATGATGGTCCCTGTGTTTGGGGCGAGCAC	chr6	-	60147823	60147903	7.99104	8.51588	16.9596	6.8438	8.82325	1.9934
104	ssc-miR-23a-3p	ATCACATTGCCAGGGATTTCC	chr2	+	65581879	65581899	91	ssc-mir-23a	CGGCTGGGGTTCCTGGGGATGGGATTTGCTGCCTGTCACAAATCACATTGCCAGGGATTTCCAATCGACC	chr2	+	65581838	65581907	206.745	94.6621	153.401	20.1037	92.4766	23.7784
105	ssc-miR-23b-3p	ATCACATTGCCAGGGATTACCA	chr10	-	31341123	31341144	92	ssc-mir-23b	CTCTGGCTGCTTGGGTTCCTGGCATGCTGATTTGTGACTTAAGATTAAAATCACATTGCCAGGGATTACCACGCAGCCAC	chr10	-	31341114	31341193	154.339	50.6016	137.462	10.2657	39.4254	14.8081
106	ssc-miR-24-3p	TGGCTCAGTTCAGCAGGAACAG	chr10	-	31340341	31340362	93	ssc-mir-24-2	GACCCGCCCTCCGGTGCCTACTGAGCTGATATCAGTTCTCATTTTACACACTGGCTCAGTTCAGCAGGAACAGGAGTCGA	chr10	-	31340334	31340413	133.2	37.2724	19.1273	2.7803	14.5193	12.3876
107	ssc-miR-2483-3p	AAACATCTGGTTGGTTGAGAGA	chrX	-	117608211	117608232	94	ssc-mir-2483	TGAAAAGTTCCGTCAACCATCCAGCTGTTTGGGGTGATGCAAACAAACATCTGGTTGGTTGAGAGAATTTTTTACT	chrX	-	117608201	117608276	7.71228	6.54119	11.9865	0.855476	12.6206	1.56624
108	ssc-miR-26a-5p	TTCAAGTAATCCAGGATAGGCT					95	ssc-mir-26a						15418.7	11976.9	9880.41	3022.93	1691.5	1096.09
109	ssc-miR-27a-3p	TTCACAGTGGCTAAGTTCCGC	chr2	+	65582068	65582088	96	ssc-mir-27a	TGGCCTGGGGAGCAGGGCTTAGCTGCTTGTGAGCAGGTCCACAGCAAGTCGTGTTCACAGTGGCTAAGTTCCGCCCCCTGGA	chr2	+	65582015	65582096	412.468	282.629	488.257	38.7103	316.855	87.4249
110	ssc-miR-27b-3p	TTCACAGTGGCTAAGTTCTGC	chr10	-	31340888	31340908	97	ssc-mir-27b	ACGAGGTGCAGAGCTTAGCTGATTGGTGAACAGTGACTGGTTTCCGCTTTGTTCACAGTGGCTAAGTTCTGCACCTGAAG	chr10	-	31340880	31340959	5544.11	3586.05	6407.91	622.679	2256.07	776.714
111	ssc-miR-28-3p	CACTAGATTGTGAGCTCCTGGA	chr13	+	135461342	135461363	98	ssc-mir-28	GGTCCTTGCCCTCAAGGAGCTCACAGTCTATTGAGTTGCCTTTCTGTCTTCCCCACTAGATTGTGAGCTCCTGGAGGGCAGGCACT	chr13	+	135461289	135461374	6812.83	5820.3	22477.8	3724.85	5043.1	1511.43
112	ssc-miR-28-5p	AAGGAGCTCACAGTCTATTGAG	chr13	+	135461302	135461323	98	ssc-mir-28	GGTCCTTGCCCTCAAGGAGCTCACAGTCTATTGAGTTGCCTTTCTGTCTTCCCCACTAGATTGTGAGCTCCTGGAGGGCAGGCACT	chr13	+	135461289	135461374	122.746	104.659	561.068	33.5774	66.3419	34.5997
113	ssc-miR-296-3p	AGGGTTGGGCGGAGGCTTTCC	chr17	-	66288715	66288735	99	ssc-mir-296	GACCCTTCCGGAGGGCCCCCCCCAATCCTGTTGTGCTGGATTCAGAGGGTTGGGCGGAGGCTTTCCTGAAGGCTCTG	chr17	-	66288704	66288780	8.64148	5.18358	5.99323	0.427738	4.91422	1.42386
114	ssc-miR-296-5p	GAGGGCCCCCCCCAATCCTGT	chr17	-	66288750	66288770	99	ssc-mir-296	GACCCTTCCGGAGGGCCCCCCCCAATCCTGTTGTGCTGGATTCAGAGGGTTGGGCGGAGGCTTTCCTGAAGGCTCTG	chr17	-	66288704	66288780	10.8715	9.62665	40.6774	3.52884	8.3765	2.27817
115	ssc-miR-29a-3p	CTAGCACCATCTGAAATCGGTTA	chr18	+	19035276	19035298	100	ssc-mir-29a	CCCCTTAGAGGATGACTGATTTCTTTTGGTGTTCAGAGTCAATATAATTTTCTAGCACCATCTGAAATCGGTTATAATGATTGGGG	chr18	+	19035225	19035310	920.457	580.931	571.269	122.012	319.647	127.293
116	ssc-miR-29b-1-3p	TAGCACCATTTGAAATCAGTGTT	chr18	+	19034872	19034894	101	ssc-mir-29b-1	CTTCAGGAAGCTGGTTTCATATGGTGGTTTAGATTTAAAAAGTGATTGTCTAGCACCATTTGAAATCAGTGTTCTTGGGGG	chr18	+	19034822	19034902	13.9379	9.50323	6.37577	0.96241	1.00518	1.42386
117	ssc-miR-29c-3p	TAGCACCATTTGAAATCGGTTA	chr9	+	148553050	148553071	102	ssc-mir-29c	ATCTCTTACACAGGCTGACCGATTTCTCCTGGTGTTCAGAGTCTGTTTTTGTCTAGCACCATTTGAAATCGGTTATGATGTAGGGGGA	chr9	+	148552997	148553084	234.807	161.432	120.247	28.2307	58.7472	25.9142
118	ssc-miR-301-3p	CAGTCCAATAGTATTGTCAAAGC					103	ssc-mir-301						63.7425	90.9595	57.892	31.2249	5.69602	13.8114
119	ssc-miR-30a-3p	CTTTCAGTCGGATGTTTGCAGC	chr1	-	57750760	57750781	104	ssc-mir-30a	TCCCTGCGACAGTGAGCGGCTGTAAACATCCTCGACTGGAAGCTGTGAGGCTGAAGACGGGCTTTCAGTCGGATGTTTGCAGCCGCCGACTGCCTCCCGCATCAGGA	chr1	-	57750736	57750842	144.861	53.8105	16.322	4.91898	7.25964	3.13249
120	ssc-miR-30a-5p	TGTAAACATCCTCGACTGGAAG	chr1	-	57750801	57750822	104	ssc-mir-30a	TCCCTGCGACAGTGAGCGGCTGTAAACATCCTCGACTGGAAGCTGTGAGGCTGAAGACGGGCTTTCAGTCGGATGTTTGCAGCCGCCGACTGCCTCCCGCATCAGGA	chr1	-	57750736	57750842	4219.83	1471.89	585.678	554.455	217.119	198.628
121	ssc-miR-30b-5p	TGTAAACATCCTACACTCAGCT	chr4	+	6717653	6717674	105	ssc-mir-30b	TTTCAGTTCGTGTAAACATCCTACACTCAGCTGTAATACATGGATTGGCTGGGAGGTGGATGTTTACTTCAGCTGA	chr4	+	6717643	6717718	1816.38	1986.92	3142.87	413.943	519.12	604.855
122	ssc-miR-30c-1-3p	CTGGGAGAGGGTTGTTTACT	chr6	-	157473607	157473626	106	ssc-mir-30c-1	CGTAGTGCGTGTAAACATCCTACACTCTCAGCTGTGAGCTCGAGGTGGCTGGGAGAGGGTTGTTTACTCCTTCTGCCATG	chr6	-	157473595	157473674	0.743353	1.85128	3.69795	0.213869	0.446747	0.284772
123	ssc-miR-30c-5p	TGTAAACATCCTACACTCTCAGC	chr1	-	57721736	57721758	107	ssc-mir-30c-2	GACAGATACTGTAAACATCCTACACTCTCAGCTGTGGAAAGTAAGAAAGCTGGGAGAAGGCTGTTTACTCTCTCTGCCTT	chr1	-	57721688	57721767	920.364	615.797	1038.55	202.213	128.105	130.283
124	ssc-miR-30d-5p	TGTAAACATCCCCGACTGGAAGCT	chr4	+	6713525	6713548	108	ssc-mir-30d	CTGTTGTTGTAAACATCCCCGACTGGAAGCTGTAAGACATAGCTAAGCTTTCAGTCAGATGTTTGCTGCCACCGACTCT	chr4	+	6713518	6713596	15613.8	7186.3	14443.3	3888.46	4769.14	1982.29
125	ssc-miR-30e-3p	CTTTCAGTCGGATGTTTACAGC	chr6	-	157476663	157476684	109	ssc-mir-30e	TTTGCCACTGTAAACATCCTTGACTGGAAGCTGTGAGGCGTTCCCAGGAGCTTTCAGTCGGATGTTTACAGCGGCAGGCT	chr6	-	157476655	157476734	179.706	132.922	198.669	24.9157	22.8958	13.3843
126	ssc-miR-30e-5p	TGTAAACATCCTTGACTGGAAGCT	chr6	-	157476703	157476726	109	ssc-mir-30e	TTTGCCACTGTAAACATCCTTGACTGGAAGCTGTGAGGCGTTCCCAGGAGCTTTCAGTCGGATGTTTACAGCGGCAGGCT	chr6	-	157476655	157476734	6778.08	6554.76	7024.44	3530.65	1119.99	1265.38
127	ssc-miR-31-5p	AGGCAAGATGCTGGCATAGCTG	chr1	+	224397171	224397192	110	ssc-mir-31	ACTGGAGAGGAGGCAAGATGCTGGCATAGCTGTTAAACTGAGAACCTGCTATGCCAACATATTGCCATCTTTCTTGTC	chr1	+	224397161	224397238	44.9728	32.8293	10.2012	2.88723	9.49337	0.854315
128	ssc-miR-320-3p	AAAAGCTGGGTTGAGAGGGCGAA	chr14	-	6954949	6954971	111	ssc-mir-320	GCTCCCCTCCGCCTTCTCTTCCCGGTTCTTCCCGGAGTCGGGAAAAGCTGGGTTGAGAGGGCGAAAAAGGAAGAGGGGAC	chr14	-	6954934	6955013	270.116	208.824	209.763	65.6577	336.065	114.051
129	ssc-miR-323-3p	GCACATTACACGGTCGACCTCT					112	ssc-mir-323						3.15925	1.85128	2.04025	0.534672	2.79217	0.427157
130	ssc-miR-324-5p	CGCATCCCCTAGGGCATTGGTGT	chr12	+	54860473	54860495	113	ssc-mir-324	CTATGCCTCCCCGCATCCCCTAGGGCATTGGTGTGAAGCTGGAGACCCACTGCCCCAGGTGCTGCTGGGGGTTGTAGTCT	chr12	+	54860462	54860541	2.13714	1.60444	3.57043	0.213869	0.67012	0.427157
131	ssc-miR-32-5p	TATTGCACATTACTAAGTTGC	chr1	-	280645181	280645201	114	ssc-mir-32	GGAGATATTGCACATTACTAAGTTGCATGTTGTCACGGCCTCAGTGCAATTTAGTGTGTGTGATATTTTC	chr1	-	280645137	280645206	169.392	131.811	193.568	28.1238	41.5475	15.0929
132	ssc-miR-326-3p	CCTCTGGGCCCTTCCTCCAG	chr9	-	10800207	10800226	115	ssc-mir-326	TCTGTCTGTTGGGCTGGAGGCAGGGCCTTTGTGCAGGCGGGTTGTGCTCAGATCGCCTCTGGGCCCTTCCTCCAGCCCAGAGGCGGATTCA	chr9	-	10800191	10800281	9.01315	2.46837	3.82546	0.427738	0.781807	0
133	ssc-miR-328-3p	CTGGCCCTCTCTGCCCTTCCGT	chr6	-	25134089	25134110	116	ssc-mir-328	GGAGCGGGGGGGCAGGAGGGGCTCAGGGAGAAAGTGTGTGCCGCCCCTGGCCCTCTCTGCCCTTCCGTCCCCCGTTCCTG	chr6	-	25134077	25134156	16.7254	12.959	44.7579	3.52884	16.1946	2.27817
134	ssc-miR-331-3p	GCCCCTGGGCCTATCCTAGAA	chr5	-	92224987	92225007	117	ssc-mir-331	TTGTTTGGGTTTGTTCTAGGTATGGTCCCAGGGATCCCAGATCAAACCAGGCCCCTGGGCCTATCCTAGAACCAACCTAA	chr5	-	92224978	92225057	4.83179	5.18358	10.5838	2.13869	2.01036	0.569543
135	ssc-miR-331-5p	TCTAGGTATGGTCCCAGGGAT	chr5	-	92225023	92225043	117	ssc-mir-331	TTGTTTGGGTTTGTTCTAGGTATGGTCCCAGGGATCCCAGATCAAACCAGGCCCCTGGGCCTATCCTAGAACCAACCTAA	chr5	-	92224978	92225057	11.9866	7.52853	6.75832	1.17628	5.9194	3.27487
136	ssc-miR-335-5p	TCAAGAGCAATAACGAAAAATG	chr18	-	19338044	19338065	118	ssc-mir-335	CTTTTGGGCGGGGGTCAAGAGCAATAACGAAAAATGTTTGTCATAAACCGTTTTTCATTATTGCTCCTGACCTCCTCTCA	chr18	-	19338000	19338079	290.651	367.911	578.283	400.042	255.763	76.1764
137	ssc-miR-338-3p	TCCAGCATCAGTGATTTTGTTG	chr12	+	1507131	1507152	119	ssc-mir-338	CCGTCCTCCCCAACAATATCCTGGTGCTGAGTGATGACACACGCAACTCCAGCATCAGTGATTTTGTTGAAGAGGGCAG	chr12	+	1507084	1507162	8.08396	9.62665	19.8924	2.88723	3.3506	0.142386
138	ssc-miR-339-2-5p	TCCCTGTCCTCCAGGAGCTCA	chr1	-	181756339	181756359	120	ssc-mir-339-2	TAAGACAAGGTCCCTGTCCTCCAGGAGCTCATGGTCCAATAGAAGCATATATACAAATGGCTCTGAGGGGAGATCCCGCTGTGGCT	chr1	-	181756284	181756369	516.491	350.879	399.442	39.0845	276.536	71.6912
139	ssc-miR-339-5p	TCCCTGTCCTCCAGGAGCTCAC	chr3	+	726720	726741	121	ssc-mir-339-1	GCAGCCGCCGTCCCTGTCCTCCAGGAGCTCACTTACCTTGGGCCGTGAGCTCCTCGAGGCCAGAGCCCGTGTCTGCCTCT	chr3	+	726710	726789	532.798	357.544	404.734	40.5282	279.552	72.4744
140	ssc-miR-340-1-5p	TTATAAAGCAATGAGACTGATT	chr2	+	80118861	80118882	122	ssc-mir-340-1	TACCTGGTGTGATTATAAAGCAATGAGACTGATTGTCATATGTCGTTTGTGGGATCCGTCTCAGTTACTTTATAGCCATA	chr2	+	80118849	80118928	193.736	226.103	303.104	51.0077	40.3189	22.9241
141	ssc-miR-342-3p	TCTCACACAGAAATCGCACCCGTCA					123	ssc-mir-342						954.093	491.823	682.08	124.579	166.078	149.79
142	ssc-miR-345-3p	CCCTGAACTAGGGGTCTGGAG	chr7	+	128658348	128658368	124	ssc-mir-345-1	AACCCAGGTCTGCTGACTCCTAGTCCAGTGCTTGTGATGGCTGGTGGGCCCTGAACTAGGGGTCTGGAGGCCTGGGTTTG	chr7	+	128658300	128658379	31.3137	8.02221	4.33553	1.92482	5.47265	1.70863
143	ssc-miR-345-5p	GCTGACTCCTAGTCCAGTGC	chr7	+	128658311	128658330	124	ssc-mir-345-1	AACCCAGGTCTGCTGACTCCTAGTCCAGTGCTTGTGATGGCTGGTGGGCCCTGAACTAGGGGTCTGGAGGCCTGGGTTTG	chr7	+	128658300	128658379	15.9821	9.50323	12.369	2.13869	2.68048	2.42056
144	ssc-miR-34a-5p	TGGCAGTGTCTTAGCTGGTTGT					125	ssc-mir-34a						18.0263	10.1203	1.14764	0.320803	0.67012	0.711929
145	ssc-miR-34c-1-5p	AGGCAGTGTAGTTAGCTGATTGC	chr9	-	44166918	44166940	126	ssc-mir-34c-1	AGTCTAGTTACTAGGCAGTGTAGTTAGCTGATTGCTGATAAAACCAATCACTAACCACACGGCCAGGTAAAAAGATTTGG	chr9	-	44166873	44166952	6279.57	9000.43	10492.5	3554.82	1190.47	1629.32
146	ssc-miR-3613-5p	TGTTGTACTTTTTTTTTTGT					127	ssc-mir-3613						9.57067	2.83863	2.93286	0.427738	1.00518	0.854315
147	ssc-miR-361-3p	CCCCCAGGTGTGATTCTGATTTGC	chrX	-	78804792	78804815	128	ssc-mir-361	GGAGCTTATCAGAATCTCCAGGGGTACTTATAATTTGAAAAAGTCCCCCAGGTGTGATTCTGATTTGCTTCCTCCTCCTC	chrX	-	78804780	78804859	10.4069	4.44307	7.90596	2.67336	2.90386	0.427157
148	ssc-miR-361-5p	TTATCAGAATCTCCAGGGGTAC	chrX	-	78804833	78804854	128	ssc-mir-361	GGAGCTTATCAGAATCTCCAGGGGTACTTATAATTTGAAAAAGTCCCCCAGGTGTGATTCTGATTTGCTTCCTCCTCCTC	chrX	-	78804780	78804859	146.069	60.1049	65.5429	14.1153	29.932	12.5299
149	ssc-miR-363-3p	AATTGCACGGTATCCATCTGTAA	chrX	-	126199353	126199375	129	ssc-mir-363-1	GCTGTTGTCGGGTGGATCACGATGCAATTTTGATTAGTATCATAGGAGAAAAATTGCACGGTATCCATCTGTAAACCGCA	chrX	-	126199347	126199426	93.5695	72.0765	103.16	15.3986	38.0852	15.0929
150	ssc-miR-365-2-3p	TAATGCCCCTAAAAATCCTTAT	chr12	-	45152804	45152825	130	ssc-mir-365-2	AAAAATGAGGGACTTTCAGGGGCAGCTGTGTTTTCTGACTCAGTCATAATGCCCCTAAAAATCCTTATTGTTCTTGCAGT	chr12	-	45152792	45152871	7.52645	2.34495	1.02012	1.06934	0.223373	0.284772
151	ssc-miR-374a-3p	CTTATCAGGTTGTATTGTAATT	chrX	-	67530380	67530401	131	ssc-mir-374a	CATCGGCCATTATAATACAACCTGATAAGTGTTACAGCACTTATCAGGTTGTATTGTAATTGTCTGTGTATATATATGCC	chrX	-	67530361	67530440	7.89812	5.80067	2.93286	0.748541	2.01036	0.142386
152	ssc-miR-374a-5p	TTATAATACAACCTGATAAGTG	chrX	-	67530410	67530431	131	ssc-mir-374a	CATCGGCCATTATAATACAACCTGATAAGTGTTACAGCACTTATCAGGTTGTATTGTAATTGTCTGTGTATATATATGCC	chrX	-	67530361	67530440	67.4593	29.2502	18.1072	3.95657	2.56879	2.13579
153	ssc-miR-374b-5p	ATATAATACAACCTGCTAAGTG	chrX	-	67425236	67425257	132	ssc-mir-374b	TCGGATGGATATAATACAACCTGCTAAGTGTCCTAGCACTTATCAGGTTGTATTATCATTGTCCGTGTCTATGGCTCTCG	chrX	-	67425186	67425265	58.4461	32.3357	34.4292	7.27154	4.2441	3.55964
154	ssc-miR-378-2-3p	ACTGGACTTGGAGTCAGAAGGC	chr12	+	38396743	38396764	133	ssc-mir-378-2	GTGGGCCTCCTGAAGGCAGGCAGAACCATTGGGTGAAAAGAGCACTGGACTTGGAGTCAGAAGGCCCG	chr12	+	38396700	38396767	392.165	159.951	77.4656	16.7887	56.0109	24.8463
155	ssc-miR-378b-3p	ACTGGACTTGGAGTCAGAAGT	chr1	-	284932197	284932217	134	ssc-mir-378b	TTGAGCTACATTTGCTTGCGTTCTCTAAGTGTCTGGCTGAAAACGCACTGGACTTGGAGTCAGAAGTTGAGGTTCCT	chr1	-	284932187	284932263	17.19	5.67726	4.59056	0.320803	2.45711	1.13909
156	ssc-miR-421-3p	ATCAACAGACATTAATTGGGCGC	chrX	-	67425042	67425064	135	ssc-mir-421	ACATTGTAGGCCTCATTAAATGTTTGTTGAATGAAAAAATGAATCATCAACAGACATTAATTGGGCGCCTGCTCTGTG	chrX	-	67425032	67425109	56.9594	66.2758	111.066	20.5314	33.9528	7.68883
157	ssc-miR-423-3p	AGCTCGGTCTGAGGCCCCTCAGT	chr12	-	48287031	48287053	136	ssc-mir-423	AAGTTAGGCTGAGGGGCAGAGAGCGAGACTTTTCTATTTTCCAAAAGCTCGGTCTGAGGCCCCTCAGTCTTGCTTCCTAC	chr12	-	48287019	48287098	293.16	98.7349	159.777	20.4245	108.001	27.6228
158	ssc-miR-423-5p	TGAGGGGCAGAGAGCGAGACTTT	chr12	-	48287067	48287089	136	ssc-mir-423	AAGTTAGGCTGAGGGGCAGAGAGCGAGACTTTTCTATTTTCCAAAAGCTCGGTCTGAGGCCCCTCAGTCTTGCTTCCTAC	chr12	-	48287019	48287098	174.13	348.04	960.446	197.508	2355.25	245.473
159	ssc-miR-425-3p	ATCGGGAATGTCGTGTCCGCCC	chr13	-	34898117	34898138	137	ssc-mir-425	AAGTGCTTTGGAATGACACGATCACTCCCGTTGAGTGGGCACCCAAGTAGCCATCGGGAATGTCGTGTCCGCCCAGTGCT	chr13	-	34898111	34898190	45.902	30.2376	22.3152	5.13285	7.5947	5.83782
160	ssc-miR-425-5p	AATGACACGATCACTCCCGTTGA	chr13	-	34898157	34898179	137	ssc-mir-425	AAGTGCTTTGGAATGACACGATCACTCCCGTTGAGTGGGCACCCAAGTAGCCATCGGGAATGTCGTGTCCGCCCAGTGCT	chr13	-	34898111	34898190	1250.04	1379.2	3534.6	535.848	1304.95	372.339
161	ssc-miR-429-3p	TAATACTGTCTGGTAATGCCGT	chr6	-	58044184	58044205	138	ssc-mir-429	GCCGCCGATGGGTGTCTTACCAGGCACGGTTAGATCTGGTTCTTCTGTCTAATACTGTCTGGTAATGCCGTCCATTCCCGG	chr6	-	58044174	58044254	202.749	108.979	112.724	17.965	82.8716	7.54645
162	ssc-miR-4332-3p	CACGGCCGCCGCCGGGCGCC					139	ssc-mir-4332						288.235	265.844	156.206	23.4186	81.3079	78.8817
163	ssc-miR-4334-3p	TCCCTGTCCTCCAGGAGCTC	chr15	+	134433045	134433064	140	ssc-mir-4334	CTGTGCTGAGCCCTGGAGTGACGGGGGTGAAAGGGCAGAGTCCCTGTCCTCCAGGAGCTCCCCATGTGG	chr15	+	134433005	134433073	500.865	342.528	385.989	37.2488	272.962	70.4335
164	ssc-miR-450b-5p	TTTTGCAATATGTTCCTGAATA					141	ssc-mir-450b						3.34509	4.81333	3.82546	1.17628	1.56361	1.28147
165	ssc-miR-451-5p	AAACCGTTACCATTACTGAGTT	chr12	+	47177127	47177148	142	ssc-mir-451	GGGGGTGGCGAGCAAACCGTTACCATTACTGAGTTTAGTAATGGTAACGGTTCTCTTGCTGCACC	chr12	+	47177114	47177178	156.197	226.35	593.457	13.9015	43.6695	11.3909
166	ssc-miR-486-1-3p	TCCTGTACTGAGCTGCCCCGAG	chr17	-	12191279	12191300	143	ssc-mir-486-1	GCTGGGGCTTCAGGGCCAGCTCGGACCTCTGACCTCCCTGACGGGTCCTGTACTGAGCTGCCCCGAGGCCCTCACTGTGC	chr17	-	12191266	12191345	377.53	292.872	902.044	53.2534	343.772	74.7525
167	ssc-miR-489-3p	AGTGACATCACATATACGGCGG	chr9	-	80161834	80161855	144	ssc-mir-489	TGGCAGCTTGGTGGTCGTATGTGTGGCGCCATCTACTTGAGCGGTTAGGAGTGACATCACATATACGGCGGCTAAACTGCT	chr9	-	80161824	80161904	2.50882	2.46837	5.10062	0.534672	1.11687	0.284772
168	ssc-miR-490-2-3p	CAACCTGGAGGACTCCATGCTG					145	ssc-mir-490-2						133.246	107.744	203.515	42.0252	28.2567	28.1924
169	ssc-miR-490-1-3p	CAACCTGGAGGACTCCATGCTG	chr18	-	13361990	13362011	146	ssc-mir-490-1	TTGTTCGACACCATGGATCCCCAGGTGGGTCACGTTTCAAGATACACCAACCTGGAGGACTCCATGCTGTTGAGCTGTT	chr18	-	13361980	13362058	133.246	107.744	203.515	42.0252	28.2567	28.1924
170	ssc-miR-497-5p	CAGCAGCACACTGTGGTTTGT	chr12	+	54717032	54717052	147	ssc-mir-497	CCCGCCCCAGCAGCACACTGTGGTTTGTACGGCACTGTGGCCACGTCCAAACCACACTGTGGTGTTAGAGCGAGGGTGGG	chr12	+	54717025	54717104	7.89812	10.1203	15.6844	1.60402	6.36614	2.27817
171	ssc-miR-499-5p	TTAAGACTTGCAGTGATGTTT	chr17	+	43571160	43571180	148	ssc-mir-499	TGGGCGGGCGGCCGTTAAGACTTGCAGTGATGTTTAACTCCTCTCCACGTGAACATCACAGCAAGTCTGTGCTGCTTCCC	chr17	+	43571146	43571225	111.038	69.3613	125.985	33.1497	31.9424	24.2056
172	ssc-miR-500-3p	ATGCACCTGGGCAAGGATTCT	chrX	+	48638041	48638061	149	ssc-mir-500	CCCCTCTCTAATCCTTGCTACCTGGGTGAGAGTGCTGTGTGAATGCAATGCACCTGGGCAAGGATTCTGAGAGTGAGAGC	chrX	+	48637994	48638073	20.9068	11.8482	17.0871	5.88139	14.8543	2.56294
173	ssc-miR-505-3p	TCAACACTTGCTGGTTTCCTCT	chrX	-	130835651	130835672	150	ssc-mir-505	GCACTCAGTGGGGGAGCCAGGAAGTATTGATGTTTCTGCCAGGTTAGCGTCAACACTTGCTGGTTTCCTCTCTGGAGCAT	chrX	-	130835642	130835721	10.7786	6.04751	8.67105	2.13869	3.68566	0.854315
174	ssc-miR-532-3p	CCTCCCACACCCAAGGCTTGCA	chrX	+	48632076	48632097	151	ssc-mir-532	TTGCTTTCTCTCTTACATGCCTTGAGTGTAGGACCGTTGGCATCTGAATACCCTCCCACACCCAAGGCTTGCAGGAGGGC	chrX	+	48632025	48632104	4.92471	1.48102	4.20801	0.320803	1.56361	0.569543
175	ssc-miR-532-5p	CATGCCTTGAGTGTAGGACCGT	chrX	+	48632040	48632061	151	ssc-mir-532	TTGCTTTCTCTCTTACATGCCTTGAGTGTAGGACCGTTGGCATCTGAATACCCTCCCACACCCAAGGCTTGCAGGAGGGC	chrX	+	48632025	48632104	101.561	69.7315	93.8514	20.6383	34.1761	15.6624
176	ssc-miR-545-5p	TCAGTAAATGTTTATTGGATG	chrX	-	67530244	67530264	152	ssc-mir-545	TTAGTAGGCCTCAGTAAATGTTTATTGGATGAATAAATGAATGACTCATCAACAAACATTTATTGTGTGCCTGCTAACG	chrX	-	67530196	67530274	11.9866	4.68991	10.2012	1.06934	1.34024	0.854315
177	ssc-miR-574-3p	CACGCTCATGCACACACCCACA	chr8	+	31672509	31672530	153	ssc-mir-574	TGGGTGCGGGCGTGTGAGTGTGTGTGTGTGAGTGTGTGTCGCTCCGGGTCCACGCTCATGCACACACCCACACGCCCGCA	chr8	+	31672459	31672538	94.6846	31.9654	10.3288	2.45949	8.04144	2.56294
178	ssc-miR-582-3p	TAACCGGTTGAACAACTGAACC	chr16	+	41335799	41335820	154	ssc-mir-582	CTCTTTGGTTACAGTTGTTCAACCAGTTACTAATCTAACTAACTGTAACCGGTTGAACAACTGAACCCAAAGGGTGC	chr16	+	41335754	41335830	24.8094	23.9432	4.59056	1.28321	3.90904	1.9934
179	ssc-miR-628-5p	ATGCTGACATATTTACTAGAGG	chr1	+	129013487	129013508	155	ssc-mir-628	GTGTCACTTCCTCATGCTGACATATTTACTAGAGGGTAAAGTTAACAACCTTCTAGTAAGAGTGGCAGTCGAAGGGAAGG	chr1	+	129013474	129013553	7.06185	3.82598	13.0066	2.99416	1.78699	0.427157
180	ssc-miR-664-3p	TATTCATTTATCTCCCAGCCTACA	chr10	+	11890561	11890584	156	ssc-mir-664	GAACATTGAAACAGGCTAGGAGAAGTGATTGGATAGAAAATGGTATTCTATTCATTTATCTCCCAGCCTACAAAAAGAAA	chr10	+	11890513	11890592	25.274	11.6013	49.8585	12.2975	4.2441	2.27817
181	ssc-miR-664-5p	CAGGCTAGGAGAAGTGATTGGAT	chr10	+	11890524	11890546	156	ssc-mir-664	GAACATTGAAACAGGCTAGGAGAAGTGATTGGATAGAAAATGGTATTCTATTCATTTATCTCCCAGCCTACAAAAAGAAA	chr10	+	11890513	11890592	2.78757	6.04751	48.0733	7.27154	11.2804	3.13249
182	ssc-miR-671-3p	TCCGGTTCTCAGGGCTCCACC	chr18	-	6286703	6286723	157	ssc-mir-671	CAGGAAGAGGAGGAAGCCCTGGAGGGGCTGGAGGTGATGGATGTTTTCCTCCGGTTCTCAGGGCTCCACCTTTTCCGGGC	chr18	-	6286693	6286772	6.69017	1.72786	0.892608	0.213869	1.34024	0
183	ssc-miR-676-3p	CCGTCCTAAGGTTGTTGAGTT	chrX	+	63280973	63280993	158	ssc-mir-676-1	AACGCGTGACTCTTCAATCTCAGGACTCGCATAATTAGCAGAATGCCGTCCTAAGGTTGTTGAGTTCTGCGTTTCTGGGC	chrX	+	63280928	63281007	52.778	21.8451	17.9797	2.7803	12.1739	3.13249
184	ssc-miR-7134-3p	ATGCGGAACCTGCGGATACGG	chr5	+	5388562	5388582	159	ssc-mir-7134	ATGTCCGCGGGTTCCCTATCCCGGGTTGGTTGAGTTCGCGGATGCGGAACCTGCGGATACGG	chr5	+	5388521	5388582	75.1715	38.0129	56.9994	5.56059	19.0984	6.83452
185	ssc-miR-7134-5p	ATGTCCGCGGGTTCCCTATCC	chr5	+	5388521	5388541	159	ssc-mir-7134	ATGTCCGCGGGTTCCCTATCCCGGGTTGGTTGAGTTCGCGGATGCGGAACCTGCGGATACGG	chr5	+	5388521	5388582	7.71228	5.18358	3.18789	0.641607	0.111687	0.427157
186	ssc-miR-7136-5p	TCTGGTCCAGACACTGTGGAGC	chr7	+	8701439	8701460	160	ssc-mir-7136	TCTGGTCCAGACACTGTGGAGCTGAAGAGACCAACACTTCTCAGTGTTTGAACCAGAAGC	chr7	+	8701439	8701498	49.433	51.3421	59.8047	14.1153	51.8226	9.11269
187	ssc-miR-7140-3p	ATGATGCCCCTTAGAGTTGAGC	chr17	+	39852443	39852464	161	ssc-mir-7140	CAACTCAAGGGGGCATCATTCACTTCATAGTCTCTGTGAATGATGCCCCTTAGAGTTGAGC	chr17	+	39852404	39852464	1.76546	0.493674	6.75832	0.427738	0.781807	0.569543
188	ssc-miR-7142-3p	TTTGTTGGCTCCTCTGAAGTGA	chr2	-	7444711	7444732	162	ssc-mir-7142	ACTCTCCGAGGGGCCTTCAAGGGCAAGTTCTTGTCACCTTTGTTGGCTCCTCTGAAGTGA	chr2	-	7444711	7444770	229.51	176.612	308.715	47.372	99.0661	25.2023
189	ssc-miR-7143-3p	TCTGCACTTGAAGCTGAGACTGA	chr9	+	31199388	31199410	163	ssc-mir-7143	AAGCTCAGCTCTGAAGTGCAGAGGCTGTTTGCACTTCCTCTGCACTTGAAGCTGAGACTGA	chr9	+	31199350	31199410	6.03974	1.23419	1.53019	0.855476	2.45711	0.142386
190	ssc-miR-7-1-5p	TGGAAGACTAGTGATTTTGTTGTT	chr1	-	212651436	212651459	164	ssc-mir-7-1	CAGCCCCATCTGGAAGACTAGTGATTTTGTTGTTGTCTCACTGCGCTCAACAACAAGTCCCAGTCTGCCGCATGGTGCCGGCCA	chr1	-	212651386	212651469	6.13266	0.86393	1.53019	0.748541	0.111687	0
191	ssc-miR-744-5p	TGCGGGGCTAGGGCTAACAGCA	chr12	+	59358209	59358230	165	ssc-mir-744	GCAGGGTGCGGGGCTAGGGCTAACAGCAGTCTTACTGAAGGTTTCCTGGAAACCACGCACATGCTGTTGCCACTAACCTC	chr12	+	59358203	59358282	11.7078	9.13298	12.4965	1.71095	13.0673	2.56294
192	ssc-miR-769-5p	TGAGACCTCTGGGTTCTGAGC	chr6	+	47579837	47579857	166	ssc-mir-769	TGCGCTCTGACCTGAGACCTCTGGGTTCTGAGCTGTGATGTTGCTTCCAAGCTGGGATCTCTGGGGTCTTGGTTCAGGGT	chr6	+	47579825	47579904	101.096	67.51	98.952	17.6442	18.4283	12.6723
193	ssc-miR-874-3p	CTGCCCTGGCCCGAGGGACCGAC	chr2	-	145381108	145381130	167	ssc-mir-874	TGGTGTTAGCCCTGCGGCCCCACGCACCAGGGTAAGAGAGACTCTCGCTTCCTGCCCTGGCCCGAGGGACCGACTGGCTGGGCC	chr2	-	145381098	145381181	69.4106	27.1521	21.1676	4.91898	22.7841	12.8147
194	ssc-miR-9-1-5p	TCTTTGGTTATCTAGCTGTATGA	chr4	-	102543261	102543283	168	ssc-mir-9-1	CGGGGTTGGTTGTTATCTTTGGTTATCTAGCTGTATGAGTGGTGTGGAGTCTTCATAAAGCTAGATAACCGAAAGTAAAAATAACCCCA	chr4	-	102543210	102543298	224.895	213.267	346.204	45.2333	60.5342	48.9807
195	ssc-miR-9-2-5p	TCTTTGGTTATCTAGCTGTATGA	chr2	-	98744621	98744643	169	ssc-mir-9-2	GGAAGCGAGTTGTTATCTTTGGTTATCTAGCTGTATGAGTGTATTGGTCTTCATAAAGCTAGATAACCGAAAGTAAAAACTCCTTCA	chr2	-	98744572	98744658	224.895	213.267	346.204	45.2333	60.5342	48.9807
196	ssc-miR-92a-1-3p	TATTGCACTTGTCCCGGCCTGT	chr11	+	66610809	66610830	170	ssc-mir-92a-1	CTTTCTACACAGGTTGGGATCGGTTGCAATGCTGTGTTTCTGTATGGTATTGCACTTGTCCCGGCCTGTTGAGTTTGGTG	chr11	+	66610762	66610841	18532.7	10876.3	25188.1	3298.13	25417.4	4397.94
197	ssc-miR-92b-3p	TATTGCACTCGTCCCGGCCTCC	chr4	-	103407110	103407131	171	ssc-mir-92b	GCGGGCGGGAGGGACGGGACGCGGTGCAGTGTTGTTCTTTCCCCTGCCAATATTGCACTCGTCCCGGCCTCCGGCCCCCC	chr4	-	103407102	103407181	1991.44	836.284	2931.96	238.785	2666.41	416.051
198	ssc-miR-935-3p	CCAGTTACCGCTTCCGCTACCGC	chr6	+	53057551	53057573	172	ssc-mir-935	GGCGCAGGCGGCAGTGGCGGGAGCGGCCCCTCGGCCATCCTCCGTCTGCCCAGTTACCGCTTCCGCTACCGCCGCCGCTC	chr6	+	53057502	53057581	1.76546	0.740512	4.33553	0.106934	0.33506	0
199	ssc-miR-9-3-5p	TCTTTGGTTATCTAGCTGTATG	chr7	+	59924203	59924224	173	ssc-mir-9-3	CCCGTTTCTCTCTTTGGTTATCTAGCTGTATGAGTGCCACAGAGCCGTCATAAAGCTAGATAACCGAAAGTAGAAATGACT	chr7	+	59924193	59924273	224.895	213.267	346.204	45.2333	60.5342	48.9807
200	ssc-miR-95-3p	TTCAACGGGTATTTATTGAGCA	chr8	+	4277286	4277307	174	ssc-mir-95	AACACAGTGGGCGCTCAATAAATGTTTGTTGAATTGAGATGCGTTAAATTCAACGGGTATTTATTGAGCACCCACTCTGTG	chr8	+	4277238	4277318	11.1503	7.89879	22.1877	5.66753	3.01554	1.9934
201	ssc-miR-96-5p	TTTGGCACTAGCACATTTTTGCT	chr18	+	20030898	20030920	175	ssc-mir-96	CTGGGCCGATTTTGGCACTAGCACATTTTTGCTTGTGTCTCTCCGCTCTGAGCAATTATGTGCAGTGCCAATATGGGAAAGCAGG	chr18	+	20030888	20030972	23.8802	9.99691	22.4427	5.34672	3.68566	2.13579
202	ssc-miR-9841-3p	TCTAGCATCGAGCACCCGCCT	chr7	-	4037112	4037132	176	ssc-mir-9841	CAGGAAGTGGGTGGGTGCTCGATGCTAGATGGGCACAGACAATGGTAATAAATAACATCTAGCATCGAGCACCCGCCTACTAACTGGC	chr7	-	4037102	4037189	2.97341	4.31965	13.5166	1.60402	10.8336	1.56624
203	ssc-miR-9843-3p	TCTGTGAACTAGAAACCTCTGG	chr8	-	122371914	122371935	177	ssc-mir-9843	TACACAGCTTTCCAGAGGTTTCCAGCTTATAGGATATTCATATGGTAGTTCTGTGAACTAGAAACCTCTGGAAAGTGGTGT	chr8	-	122371904	122371984	39.3977	17.5254	11.7314	2.56643	6.7012	2.56294
204	ssc-miR-98-5p	TGAGGTAGTAAGTTGTATTGTT	chrX	-	51800919	51800940	178	ssc-mir-98	GGGTGAGGTAGTAAGTTGTATTGTTGTGGGGTAGGGATTTTAGGCCCCAATTAGAAGATAACTATACAACTTACTACTTT	chrX	-	51800864	51800943	140.122	211.91	104.435	29.1931	9.49337	7.11929
205	ssc-miR-99a-5p	AACCCGTAGATCCGATCTTGTG	chr13	+	191558621	191558642	179	ssc-mir-99a	CCATTGGCATAAACCCGTAGATCCGATCTTGTGGTGAAGTGGACCGCACAAGCTCGCTTCTATGGGTCTGTGTCAGTGTG	chr13	+	191558610	191558689	344.823	146.251	73.8314	31.5457	33.0593	30.4706
206	ssc-miR-99b-5p	CACCCGTAGAACCGACCTTGCG	chr6	+	51858223	51858244	180	ssc-mir-99b	GGCACCCACCCGTAGAACCGACCTTGCGGGGCCTTCGCCGCACACAAGCTCGTGTCTGTGGGTCCGTGTC	chr6	+	51858217	51858286	818.246	203.394	208.488	28.6584	141.619	40.2952
