# Supplementary material for: Testosterone-Dependent miR-26a-5p and let-7g-5p Act as Signaling Mediators to Regulate Sperm Apoptosis via Targeting PTEN and PMAIP1
Source: Int J Mol Sci. 2018 Apr 18;19(4):1233. doi: 10.3390/ijms19041233 (PMC5979296; doi:10.3390/ijms19041233)
Supplement: Supplementary file 1 [file ijms-19-01233-s001.zip › Table S2 Differentially-expressed miRNAs identified in HC versus CT sperm.xls]

## Sheet: Sheet1
Supplementary Table 2. Differentially-expressed miRNAs identified in HC versus CT sperm
DE miRNA_ID	miRNA name	miRNA sequence	miRNA position(Chr)	miRNA position(Strand)	miRNA position(Start)	miRNA position(end)	Pre-miRNA name	Pre-miRNA sequence	Pre-miRNA position(Chr)	Pre-miRNA position(Strand)	Pre-miRNA position(Start)	Pre-miRNA position(End)	RPM						Foldchange（HC/CT）	Benjamini-corrected P (value)
													CT-1	CT-2	CT-3	HC-1	HC-2	HC-3
1	ssc-let-7c-5p	TGAGGTAGTAGGTTGTATGGTT	chr13	+	191559351	191559372	ssc-let-7c	TGTGTGCATCCGGGTTGAGGTAGTAGGTTGTATGGTTTAGAGTTACACCGTGGGAGTTAACTGTACAACCTTCTAGCTTTCCTTGGAGCACACT	chr13	+	191559336	191559429	1059.84	623.758	665.121	125.541	176.912	70.6233	0.158843	0.00395975
2	ssc-let-7g-5p	TGAGGTAGTAGTTTGTACAGTT	chr13	+	37599007	37599028	ssc-let-7g	GGCTGAGGTAGTAGTTTGTACAGTTTGAGGGTCTATGATACCACCCGGTACAGGAGATAACTGTACAGGCCACTGCCTTG	chr13	+	37599004	37599083	1132.22	1022.4	1721.97	231.834	118.723	148.366	0.128702	0.00122966
3	ssc-let-7i-5p	TGAGGTAGTAGTTTGTGCT	chr5	+	30021229	30021247	ssc-let-7i	CTGGCTGAGGTAGTAGTTTGTGCTGTTGGTCGGGTTGTGACATTGCCCGCTGTGGAGATAACTGCGCAAGCTACTGCCTTGCTAG	chr5	+	30021224	30021308	2303.65	2610.18	5036.99	805.109	379.735	378.461	0.157103	0.0060229
4	ssc-miR-100-5p	AACCCGTAGATCCGAACTTGTG	chr9	-	54383425	54383446	ssc-mir-100	AGGCCTGTTGCCACAAACCCGTAGATCCGAACTTGTGCTGATAGTGCACACAAGCTTGTGTCTATAGGTATGTGTCTGTG	chr9	-	54383382	54383461	567.643	454.18	1019.49	88.2209	211.2	114.478	0.202761	0.0105007
5	ssc-miR-140-3p	TACCACAGGGTAGAACCACGGAC					ssc-mir-140						1815.55	1810.67	1822.58	441.105	719.263	613.113	0.325481	0.00136087
6	ssc-miR-148b-3p	TCAGTGCATCACAGAACTTTGT	chr5	+	20388239	20388260	ssc-mir-148b	ATTTGAGGTGAAGTTCTGTTATACACTCAGGCTGTGGCTCTCTGAAAGTCAGTGCATCACAGAACTTTGTCTCGAAAGCT	chr5	+	20388191	20388270	1094.59	651.527	349.647	142.437	89.5728	85.7162	0.151604	0.00795812
7	ssc-miR-151-3p	CTAGACTGAAGCTCCTTGAGGA					ssc-mir-151						3820.46	2299.17	3685.45	622.786	1148.36	407.651	0.222211	0.0101149
8	ssc-miR-182-5p	TTTGGCAATGGTAGAACTCACACT	chr18	+	20035222	20035245	ssc-mir-182	TCGCACCGTTTTTGGCAATGGTAGAACTCACACTGGTGAGATAATGGGATCCGGTGGTTCTAGACTTGCCAACTATGGTGCGAG	chr18	+	20035212	20035295	4796.95	8996.85	11356.1	2755.17	2150.3	2272.62	0.285412	0.0110869
9	ssc-miR-183-5p	TATGGCACTGGTAGAATTCACTG	chr18	+	20030656	20030678	ssc-mir-183	CTGTGTATGGCACTGGTAGAATTCACTGTGAACAGTCTCGGTCAGTGAATTACCGAAGGGCCATAAACAG	chr18	+	20030651	20030720	1684.44	869.114	909.058	330.32	133.131	209.734	0.194416	0.0080212
10	ssc-miR-190b-5p	TGATATGTTTGATATTGGGTTG	chr4	+	104457820	104457841	ssc-mir-190b	TGCTTCTGTGTGATATGTTTGATATTGGGTTGTTTAATTAGGAACCAACTAAATGTCAAACATATTCTTACAGCAGTAGGCAA	chr4	+	104457810	104457892	1878.27	1138.41	975.748	357.482	111.575	202.757	0.168272	0.00894657
11	ssc-miR-191-5p	CAACGGAATCCCAAAAGCAGCTG	chr13	-	34898650	34898672	ssc-mir-191	ACAGCGGGCAACGGAATCCCAAAAGCAGCTGTTGTCTCCAGAGCATTCCAGCTGCACTTGGATTTCGTTCCCTGCTCTCT	chr13	-	34898601	34898680	16299.9	10239.7	8897.14	3704.32	2794.29	2761.71	0.26132	0.00310875
12	ssc-miR-20b-5p	CAAAGTGCTCACAGTGCAGGTAG	chrX	-	126199822	126199844	ssc-mir-20b-1	CCGGCAGTACCAAAGTGCTCACAGTGCAGGTAGGTTTTGCATTACTCTACTGTAGTGTGGGCACTTCCAGTACTCTTGGA	chrX	-	126199775	126199854	3.25217	2.34495	1.53019	0.213869	0	0.284772	0.069962	0.00339257
13	ssc-miR-26a-5p	TTCAAGTAATCCAGGATAGGCT					ssc-mir-26a						15418.7	11976.9	9880.41	3022.93	1691.5	1096.09	0.155878	0.00385595
14	ssc-miR-30b-5p	TGTAAACATCCTACACTCAGCT	chr4	+	6717653	6717674	ssc-mir-30b	TTTCAGTTCGTGTAAACATCCTACACTCAGCTGTAATACATGGATTGGCTGGGAGGTGGATGTTTACTTCAGCTGA	chr4	+	6717643	6717718	1816.38	1986.92	3142.87	413.943	519.12	604.855	0.221405	0.0018166
15	ssc-miR-30c-5p	TGTAAACATCCTACACTCTCAGC	chr1	-	57721736	57721758	ssc-mir-30c-2	GACAGATACTGTAAACATCCTACACTCTCAGCTGTGGAAAGTAAGAAAGCTGGGAGAAGGCTGTTTACTCTCTCTGCCTT	chr1	-	57721688	57721767	920.364	615.797	1038.55	202.213	128.105	130.283	0.178894	0.00137896
16	ssc-miR-34c-1-5p	AGGCAGTGTAGTTAGCTGATTGC	chr9	-	44166918	44166940	ssc-mir-34c-1	AGTCTAGTTACTAGGCAGTGTAGTTAGCTGATTGCTGATAAAACCAATCACTAACCACACGGCCAGGTAAAAAGATTTGG	chr9	-	44166873	44166952	6279.57	9000.43	10492.5	3554.82	1190.47	1629.32	0.247342	0.0144247
