# Supplementary material for: Testosterone-Dependent miR-26a-5p and let-7g-5p Act as Signaling Mediators to Regulate Sperm Apoptosis via Targeting PTEN and PMAIP1
Source: Int J Mol Sci. 2018 Apr 18;19(4):1233. doi: 10.3390/ijms19041233 (PMC5979296; doi:10.3390/ijms19041233)
Supplement: Supplementary file 1 [file ijms-19-01233-s001.zip › Table S3 miRNA transcriptome of seminal plasma exosomes of CT and HC groups.xls]

## Sheet: Sheet1
Supplementary Table 3. miRNA transcriptome of seminal plasma exosomes between CT and HC groups
miRNA_ID	miRNA name	miRNA sequence	miRNA position(Chr)	miRNA position(Strand)	miRNA position(Start)	miRNA position(end)	Pre-miRNA ID	Pre-miRNA name	Pre-miRNA sequence	Pre-miRNA position(Chr)	Pre-miRNA position(Strand)	Pre-miRNA position(Start)	Pre-miRNA position(End)	RPM
														CT-1	CT-2	CT-3	HC-1	HC-2
1	ssc-let-7a-2-5p	TGAGGTAGTAGGTTGTATAGTT	chr3	+	44864443	44864464	1	ssc-let-7a-2	CACTGTGGGATGAGGTAGTAGGTTGTATAGTTTTAGGGTCACACCCACCACTGGGAGATAACTATACAATCTACTGTCTTTCCTAACGTGAT	chr3	+	44864433	44864524	9790.3	14161.6	5401.74	7027.37	3101.75
2	ssc-let-7c-5p	TGAGGTAGTAGGTTGTATGGTT	chr13	+	191559351	191559372	2	ssc-let-7c	TGTGTGCATCCGGGTTGAGGTAGTAGGTTGTATGGTTTAGAGTTACACCGTGGGAGTTAACTGTACAACCTTCTAGCTTTCCTTGGAGCACACT	chr13	+	191559336	191559429	2617.89	5716.92	2649.54	3280.95	1025.91
3	ssc-let-7d-3p	CTATACGACCTGCTGCCTTTCT	chr3	+	44867331	44867352	3	ssc-let-7d	GTTCCTAGGAAGAGGTAGTAGGTTGCATAGTTTTAGGGCAGAGATTTTGCCCACAAGGAGGTAACTATACGACCTGCTGCCTTTCTTAGGGCCTTA	chr3	+	44867267	44867362	308.94	73.8604	74.497	60.1948	38.5881
4	ssc-let-7d-5p	AGAGGTAGTAGGTTGCATAGTT	chr3	+	44867277	44867298	3	ssc-let-7d	GTTCCTAGGAAGAGGTAGTAGGTTGCATAGTTTTAGGGCAGAGATTTTGCCCACAAGGAGGTAACTATACGACCTGCTGCCTTTCTTAGGGCCTTA	chr3	+	44867267	44867362	378.32	351.205	216.625	130.037	62.5393
5	ssc-let-7e-5p	TGAGGTAGGAGGTTGTATAGTT	chr6	+	51858385	51858406	4	ssc-let-7e	GCCCCGGGCTGAGGTAGGAGGTTGTATAGTTGAGGAGGACACCCACGGAGATCACTATACGGCCTCCTAGCTTTCCCCAG	chr6	+	51858376	51858455	907.694	1285.4	546.782	822.752	458.533
6	ssc-let-7f-2-5p	TGAGGTAGTAGATTGTATAGTT	chr3	+	44864810	44864831	5	ssc-let-7f-2	TCTATCAGAGTGAGGTAGTAGATTGTATAGTTGTGGGGTAGTGATTTTACCCTGTTCAGGAGATAACTATACAATCTATTGCCTTCCCTGAGGAGTA	chr3	+	44864800	44864896	10796.2	16344.8	3929.53	5295.85	1657.56
7	ssc-let-7g-5p	TGAGGTAGTAGTTTGTACAGTT	chr13	+	37599007	37599028	6	ssc-let-7g	GGCTGAGGTAGTAGTTTGTACAGTTTGAGGGTCTATGATACCACCCGGTACAGGAGATAACTGTACAGGCCACTGCCTTG	chr13	+	37599004	37599083	904.962	1186.61	536.999	270.129	105.385
8	ssc-let-7i-5p	TGAGGTAGTAGTTTGTGCT	chr5	+	30021229	30021247	7	ssc-let-7i	CTGGCTGAGGTAGTAGTTTGTGCTGTTGGTCGGGTTGTGACATTGCCCGCTGTGGAGATAACTGCGCAAGCTACTGCCTTGCTAG	chr5	+	30021224	30021308	2046.85	2031.27	1866.85	457.643	446.291
9	ssc-miR-100-5p	AACCCGTAGATCCGAACTTGTG	chr9	-	54383425	54383446	8	ssc-mir-100	AGGCCTGTTGCCACAAACCCGTAGATCCGAACTTGTGCTGATAGTGCACACAAGCTTGTGTCTATAGGTATGTGTCTGTG	chr9	-	54383382	54383461	41.2766	13.0466	84.8439	31.3882	5.05637
10	ssc-miR-101-1-3p	TACAGTACTGTGATAACTGAA	chr1	-	242988435	242988455	9	ssc-mir-101-1	GACTGAACTGTCCTTTTTCGGTTATCATGGTACCGATGCTGTATATCTGAAAGGTACAGTACTGTGATAACTGAAGAATGGTGGTGCCATC	chr1	-	242988419	242988509	790.841	248.884	799.056	49.1206	51.1625
11	ssc-miR-103-1-3p	AGCAGCATTGTACAGGGCTATGA	chr16	+	59912666	59912688	10	ssc-mir-103-1	CTTACTGCCCTCGGCTTCTTTACAGTGCTGCCTTGTTGCATATGGATCAAGCAGCATTGTACAGGGCTATGAAGGCACTGAG	chr16	+	59912617	59912698	1552.9	970.759	1503.06	288.677	153.82
12	ssc-miR-107-3p	AGCAGCATTGTACAGGGCTATCA	chr14	-	110407108	110407130	11	ssc-mir-107	TTCTCTCTGCTTTCAGCTTCTTTACAGTGTTGCCTTGTGGCATGGAGTTCAAGCAGCATTGTACAGGGCTATCAAAGCACAGAGAGC	chr14	-	110407095	110407181	545.377	159.82	613.566	49.3244	18.6287
13	ssc-miR-10a-3p	CAAATTCGTATCTAGGGGAAT	chr12	-	24791277	24791297	12	ssc-mir-10a	TCTGTATATACCCTGTAGATCCGAATTTGTGTAAGGAATTTTGTGGTCACAAATTCGTATCTAGGGGAATATGTAGTTGA	chr12	-	24791267	24791346	196.722	149.194	193.768	29.8936	16.1005
14	ssc-miR-10a-5p	TACCCTGTAGATCCGAATTTGT	chr12	-	24791317	24791338	12	ssc-mir-10a	TCTGTATATACCCTGTAGATCCGAATTTGTGTAAGGAATTTTGTGGTCACAAATTCGTATCTAGGGGAATATGTAGTTGA	chr12	-	24791267	24791346	170209	199054	224845	80112.8	41241.6
15	ssc-miR-10b-5p	TACCCTGTAGAACCGAATTTGT	chr15	+	91419030	91419051	13	ssc-mir-10b	GTCTATATATACCCTGTAGAACCGAATTTGTGTGGTATCCACATAGTCACAGATTCGATTCTAGGGGAATATATGGTCGA	chr15	+	91419021	91419100	245368	383850	435640	171755	72019.3
16	ssc-miR-1249-1-3p	ACGCCCTTCCCCCCCTTCTTCA	chr5	+	1499762	1499783	14	ssc-mir-1249-1	TGTTTGCATGGGGAGGAGGGAGGAGATGGGCCAAGTTCCCTCTGCCTGGAACGCCCTTCCCCCCCTTCTTCACCTAGCGAAC	chr5	+	1499712	1499793	80.6015	76.1751	56.3431	11.5498	16.4997
17	ssc-miR-125a-5p	TCCCTGAGACCCTTTAACCTGTG	chr6	+	51858862	51858884	15	ssc-mir-125a	GGCCTCTGAGTCCCTGAGACCCTTTAACCTGTGAGGACATCCAGGGTCACAGGTGAGGTTCTTGGGAGCCTGGCGTCCGG	chr6	+	51858852	51858931	2324.37	2746.3	1965.99	1166.53	798.64
18	ssc-miR-125b-1-5p	TCCCTGAGACCCTAACTTGTGA	chr9	-	54334958	54334979	16	ssc-mir-125b-1	CCTCTCAGTCCCTGAGACCCTAACTTGTGATGTTTACCGTTTAAATCCACGGGTTAGGCTCTTGGGAGCTGCGAGCCGTG	chr9	-	54334908	54334987	1810.46	2073.3	1454.01	1185.69	463.855
19	ssc-miR-126-3p	TCGTACCGTGAGTAATAATGCG	chr1	+	313734714	313734735	17	ssc-mir-126	CGACGGGACATTATTACTTTTGGTACGCGCTGTGACACTTCAAACTCGTACCGTGAGTAATAATGCGCTGTCG	chr1	+	313734669	313734741	49.2782	31.2486	40.8229	9.78335	10.778
20	ssc-miR-126-5p	CATTATTACTTTTGGTACGCG	chr1	+	313734677	313734697	17	ssc-mir-126	CGACGGGACATTATTACTTTTGGTACGCGCTGTGACACTTCAAACTCGTACCGTGAGTAATAATGCGCTGTCG	chr1	+	313734669	313734741	298.694	129.834	261.304	26.0889	21.423
21	ssc-miR-127-3p	TCGGATCCGTCTGAGCTTGGCT	chr7	+	132099605	132099626	18	ssc-mir-127	ATCGCTGTCTCCAGCCTGCTGAAGCTCAGAGGGCTCTGATTCAGAAAGATCATCGGATCCGTCTGAGCTTGGCTGGTCGG	chr7	+	132099553	132099632	6.24515	0.841713	5.26747	1.3588	1.99593
22	ssc-miR-128-2-3p	TCACAGTGAACCGGTCTCTTT	chr13	+	22859239	22859259	19	ssc-mir-128-2	GCAGTGGGAAGGGGGGCCGAGGCACTGTCCGAGAGTGAGTAGCAGGTCTCACAGTGAACCGGTCTCTTTCCCTACTGTGT	chr13	+	22859191	22859270	813.48	211.27	376.765	138.326	49.4992
23	ssc-miR-1285-3p	CTGGGCAACATAGCGAGACCCCGT	chr1	-	199694424	199694447	20	ssc-mir-1285	GCTGATCAGTAGTGGGATCGCGCCTGTGAATAGCCACTGTACTCCAGCCTGGGCAACATAGCGAGACCCCGTCTCTTTTG	chr1	-	199694416	199694495	19.6137	32.1955	18.3421	16.7132	10.5119
24	ssc-miR-1296-5p	TTAGGGCCCTGGCTCCATCTCC	chr14	-	72055681	72055702	21	ssc-mir-1296	CCTAACTGGGTTAGGGCCCTGGCTCCATCTCCTTTAGGAAAACCTTCTGTGGGGAGTGGGGTTTTGACCCTAACCCAGCTGGGCT	chr14	-	72055628	72055712	19.8088	13.7831	11.1934	3.94052	3.06043
25	ssc-miR-129a-5p	CTTTTTGCGGTCTGGGCTTGC	chr2	-	20324679	20324699	22	ssc-mir-129a	CTTCGTGAATCTTTTTGCGGTCTGGGCTTGCTGTACATAACTCAATAGCCGGAAGCCCTTACCCCAAAAAGCATTCGCGG	chr2	-	20324630	20324709	2.73225	1.36778	7.9012	0.407639	0
26	ssc-miR-129b-5p	CTTTTTGCGGTCTGGGCTTGC	chr18	+	21181563	21181583	23	ssc-mir-129b	CCCTTTGGATCTTTTTGCGGTCTGGGCTTGCTGTTCCTCTCTACAGTAGTCAGGAAGCCCTTACCCCAAAAAGTATCTGCGGGA	chr18	+	21181553	21181636	2.73225	1.36778	7.9012	0.407639	0
27	ssc-miR-1306-3p	ACGTTGGCTCTGGTGGTGATG	chr14	+	55111005	55111025	24	ssc-mir-1306	GTCTCCACCACCTCCCCTGCAAACGTCCAGTGATGCAGAGGTAATGGACGTTGGCTCTGGTGGTGATGGACAGGCCGAAC	chr14	+	55110958	55111037	3.41532	4.10335	4.7031	2.17408	0.266125
28	ssc-miR-1306-5p	CCACCTCCCCTGCAAACGTCCA	chr14	+	55110965	55110986	24	ssc-mir-1306	GTCTCCACCACCTCCCCTGCAAACGTCCAGTGATGCAGAGGTAATGGACGTTGGCTCTGGTGGTGATGGACAGGCCGAAC	chr14	+	55110958	55111037	40.6911	17.8864	21.258	8.56043	3.06043
29	ssc-miR-1307-3p	ACTCGGCGTGGCGTCGGTCGTG					25	ssc-miR-1307						120.219	83.014	105.82	54.4878	23.2859
30	ssc-miR-130a-3p	CAGTGCAATGTTAAAAGGGCAT	chr2	-	12929892	12929913	26	ssc-mir-130a	CGGGCCGGAGCTCTTTTCACATTGTGCTACTGTCTGCACCTATCACTAGCAGTGCAATGTTAAAAGGGCATTGGCCACG	chr2	-	12929884	12929962	4.4887	3.26164	12.134	2.44584	0.798374
31	ssc-miR-130b-3p	CAGTGCAATGATGAAAGGGCAT	chr14	-	53695571	53695592	27	ssc-mir-130b	GCCTGCCTGACACTCTTTCCCTGTTGCACTACTGTGGGCCACTGGGAAGCAGTGCAATGATGAAAGGGCATCAGTCAGGC	chr14	-	53695562	53695641	34.3483	16.8343	65.5612	34.7852	7.58455
32	ssc-miR-132-3p	TAACAGTCTACAGCCATGGTCG	chr12	-	50015732	50015753	28	ssc-mir-132	CTCCAGGGCAACCGTGGCTTTCGATTGTTACTGTGGGAACCGGAGGTAACAGTCTACAGCCATGGTCGCCCCGCAGCA	chr12	-	50015722	50015799	65.5741	16.5186	36.402	9.37571	5.05637
33	ssc-miR-133a-3p	TTGGTCCCCTTCAACCAGCTG	chr17	-	69274675	69274695	29	ssc-mir-133a-1	CGGGACCCAAATGCTTTGCTAAAGCTGGTAAAATGGAACCAAATCAACTGTTGAATGGATTTGGTCCCCTTCAACCAGCTGTAGCTGCGCATTGACAGCGCCG	chr17	-	69274653	69274755	56.4991	37.2458	36.402	74.3263	54.6886
34	ssc-miR-1343-3p	CTCCTGGGGCCCGCACTCTCGC	chr2	-	28433192	28433213	30	ssc-mir-1343	GCTTCGGTGCTGGGGAGCGGCCCCCGGGCGGGCCTCTGCTCTGGCCCCTCCTGGGGCCCGCACTCTCGCTCCGGGTCCG	chr2	-	28433182	28433260	66.2572	45.0317	42.8922	32.747	15.5683
35	ssc-miR-135-1-5p	TATGGCTTTTTATTCCTATGTGA	chr13	+	37564067	37564089	31	ssc-mir-135-1	AGGCCTCGCTGTTCTCTATGGCTTTTTATTCCTATGTGATTCTACTGCTCATTCATATAGGGATTGGAGCCGTGGCGCACGGCGGGGACA	chr13	+	37564051	37564140	169.644	169.816	43.6918	18.9552	28.5419
36	ssc-miR-138-5p	AGCTGGTGTTGTGAATCAGGC	chr13	+	30329412	30329432	32	ssc-mir-138	GCGGTGGGGCAGCTGGTGTTGTGAATCAGGCCGTTGCCAATCAGAGAACGGCTACTTCACAACACCAGGGTCACACCCCACCACA	chr13	+	30329402	30329486	7.22096	4.20857	4.42091	0.13588	1.19756
37	ssc-miR-140-3p	TACCACAGGGTAGAACCACGGAC					33	ssc-miR-140						182.476	87.1173	247.947	84.3814	21.1569
38	ssc-miR-142-5p	CATAAAGTAGAAAGCACTACT	chr12	+	36203927	36203947	34	ssc-mir-142	GTGCAGTCACCCATAAAGTAGAAAGCACTACTAACAGCACTGGAGGGTGTAGTGTTTCCTACTTTATGGATGAGTGTACT	chr12	+	36203916	36203995	12.9782	15.3613	16.5549	5.16343	0.931436
39	ssc-miR-143-3p	TGAGATGAAGCACTGTAGCTC	chr2	+	157344786	157344806	35	ssc-mir-143	GTCCCCCAGCCGGAGGTGCAGTGCTGCATCTCTGGTCAGCTGGGAGTCTGAGATGAAGCACTGTAGCTCGGGAAGGGAGA	chr2	+	157344738	157344817	84.1144	81.1201	71.4871	100.959	69.4585
40	ssc-miR-146-5p	TGAGAACTGAATTCCATAGGC	chr14	+	123301772	123301792	36	ssc-mir-146b	GAACTTTGGCCACCTGGCTCTGAGAACTGAATTCCATAGGCTGTGAGCTCTAGCAAATGCCCTAGGAACTCAGTTCTGGTGCCCGGCTGTGCTATAGTC	chr14	+	123301752	123301850	14.6371	17.8864	29.9117	4.61991	1.33062
41	ssc-miR-1468-5p	CTCCGTTTGCCTGTTTTGCTGA	chrX	-	56757096	56757117	37	ssc-mir-1468	TGGGTGGTTTCTCCGTTTGCCTGTTTTGCTGACGTTCATTTGACTCATTCTCAGCAAAATAAGCAAATGGAAAATTCATCCAT	chrX	-	56757045	56757127	56.3039	22.5158	141.469	73.6469	24.7496
42	ssc-miR-146a-5p	TGAGAACTGAATTCCATGGGTT	chr16	-	68394566	68394587	38	ssc-mir-146a	TACTCAGCTTTGAGAACTGAATTCCATGGGTTGTGTCATTGTCAGACCTGTGAAGTTTAGTTCTTCAGCTGGGATATC	chr16	-	68394520	68394597	1.85403	2.84078	6.01996	2.85348	0.399187
43	ssc-miR-148a-3p	TCAGTGCACTACAGAACTTTGT	chr18	+	51216078	51216099	39	ssc-mir-148a	GAGGCAAAGTTCTGAGACACTCCGACTCTGAATATGATAGAAGTCAGTGCACTACAGAACTTTGTCTC	chr18	+	51216035	51216102	54745	36704	29823.4	7954.41	3892.34
44	ssc-miR-148a-5p	AAAGTTCTGAGACACTCCGACT	chr18	+	51216040	51216061	39	ssc-mir-148a	GAGGCAAAGTTCTGAGACACTCCGACTCTGAATATGATAGAAGTCAGTGCACTACAGAACTTTGTCTC	chr18	+	51216035	51216102	904.376	816.567	1373.12	280.999	66.9303
45	ssc-miR-148b-3p	TCAGTGCATCACAGAACTTTGT	chr5	+	20388239	20388260	40	ssc-mir-148b	ATTTGAGGTGAAGTTCTGTTATACACTCAGGCTGTGGCTCTCTGAAAGTCAGTGCATCACAGAACTTTGTCTCGAAAGCT	chr5	+	20388191	20388270	282.886	200.012	201.481	44.0251	33.1325
46	ssc-miR-148b-5p	GAAGTTCTGTTATACACTCAGGC	chr5	+	20388200	20388222	40	ssc-mir-148b	ATTTGAGGTGAAGTTCTGTTATACACTCAGGCTGTGGCTCTCTGAAAGTCAGTGCATCACAGAACTTTGTCTCGAAAGCT	chr5	+	20388191	20388270	34.0556	24.4097	23.1392	6.38635	3.99187
47	ssc-miR-149-5p	TCTGGCTCCGTGTCTTCACTCCC	chr15	-	154447072	154447094	41	ssc-mir-149	GCCCAGGCTCTGGCTCCGTGTCTTCACTCCCGTGTGTGTCCGAGGAGGGAGGGAGGGACGGGGGCTGTGCTGGGGC	chr15	-	154447027	154447102	2.63467	2.52514	3.00998	4.07639	0.399187
48	ssc-miR-150-1-5p	TCTCCCAACCCTTGTACCAGTG	chr6	-	50309924	50309945	42	ssc-mir-150-1	CTCGGCCCTATCTCCCAACCCTTGTACCAGTGCGTGCCTCAGTCCCTGGTACAGGAATGGGGGGCAGGGACCTGGGG	chr6	-	50309879	50309955	2.92742	11.5736	0.752495	1.49468	0.532249
49	ssc-miR-151-3p	CTAGACTGAAGCTCCTTGAGGA					43	ssc-miR-151						6898.36	3853.79	7819.18	2934.32	937.557
50	ssc-miR-151-5p	TCGAGGAGCTCACAGTCTAGT					43	ssc-miR-151						5568.24	2715.58	4351.68	1100.9	343.301
51	ssc-miR-152-3p	TCAGTGCATGACAGAACTTGG	chr12	-	24289551	24289571	44	ssc-mir-152	CGGCCCAGGTTCTGTGATACACTCCGACTCGGGCTCTGGAGCAGTCAGTGCATGACAGAACTTGGGCCCGGACGGACCTT	chr12	-	24289536	24289615	9.46531	4.419	9.8765	0.13588	0.399187
52	ssc-miR-153-3p	TTGCATAGTCACAAAAGTGA					45	ssc-miR-153						3.025	0	1.9753	0	0
53	ssc-miR-155-5p	TTAATGCTAATTGTGATAGGGG	chr13	-	199063393	199063414	46	ssc-mir-155	CTATATGCTGTTAATGCTAATTGTGATAGGGGTTTTTACCTCCGTCTGACTCCTACATGTTAGCATTAACAGGGTATGATG	chr13	-	199063344	199063424	0.878225	7.89106	3.9506	1.76644	1.0645
54	ssc-miR-15a-5p	TAGCAGCACATAATGGTTTGT					47	ssc-miR-15a						103.728	30.0913	74.8733	8.56043	5.72168
55	ssc-miR-15b-5p	TAGCAGCACATCATGGTTTACA	chr13	+	108388152	108388173	48	ssc-mir-15b	TTGAGGCCTTAAAGTACTGTAGCAGCACATCATGGTTTACATACTACAATCAAGATGCGAATCATTATTTGCTGCTCTAGAAATTTAAGGAAATTCAT	chr13	+	108388133	108388230	50.1564	20.8324	40.9169	9.64747	5.18943
56	ssc-miR-16-1-5p	TAGCAGCACGTAAATATTGGCG	chr13	+	108388297	108388318	49	ssc-mir-16-1	TCCGCTCTAGCAGCACGTAAATATTGGCGTAGTAAAATAAATATTAAACACCAATATTATTGTGCTGCTTTAGCGTG	chr13	+	108388290	108388366	1900.58	1200.97	1902.21	503.027	391.403
57	ssc-miR-17-3p	ACTGCAGTGAAGGCACTTGTAG	chr11	+	66610107	66610128	50	ssc-mir-17	GAATAATGTCAAAGTGCTTACAGTGCAGGTAGTGATAATGTGCATCTACTGCAGTGAAGGCACTTGTAGCATTATGG	chr11	+	66610060	66610136	10.7339	3.26164	6.58433	0.13588	0.266125
58	ssc-miR-17-5p	CAAAGTGCTTACAGTGCAGGTAG	chr11	+	66610069	66610091	50	ssc-mir-17	GAATAATGTCAAAGTGCTTACAGTGCAGGTAGTGATAATGTGCATCTACTGCAGTGAAGGCACTTGTAGCATTATGG	chr11	+	66610060	66610136	58.2556	21.8846	38.0951	9.91923	6.65312
59	ssc-miR-181a-2-5p	AACATTCAACGCTGTCGGTGAGTT	chr1	+	299322161	299322184	51	ssc-mir-181a-2	ACTCCAAGGAACATTCAACGCTGTCGGTGAGTTTGGGATTTGAAAAAACCACCGACCGTTGACTGTACCTTGGGGTTCTT	chr1	+	299322152	299322231	1302.94	277.029	2166.15	520.827	180.299
60	ssc-miR-181b-2-5p	AACATTCATTGCTGTCGGTGGGTT	chr1	+	299324026	299324049	52	ssc-mir-181b-2	ATGGCTGCACTCAACATTCATTGCTGTCGGTGGGTTTGAGTCTGAATCAACTCACTGATCAATGAATGCAAACTGCGGACCAAACA	chr1	+	299324014	299324099	109.534	23.3575	170.158	80.1691	25.4814
61	ssc-miR-181c-5p	AACATTCAACCTGTCGGTGAGT	chr2	-	65553715	65553736	53	ssc-mir-181c	CAAGGGTTTGGGGGAACATTCAACCTGTCGGTGAGTTTGGGCAGCTCAGGCAAACCATCGACCGTTGAGTGGACCCCGAGGCCTGGA	chr2	-	65553664	65553750	563.82	226.421	702.454	72.4239	31.1366
62	ssc-miR-181d-5p	AACATTCATTGTTGTCGGTGGGTT	chr2	-	65553535	65553558	54	ssc-mir-181d	TCACAATCAACATTCATTGTTGTCGGTGGGTTGTGAGACGGAGGCCAGACCCACCGAGGGATGAATGTCACTGTGGCTGG	chr2	-	65553487	65553566	81.2846	35.878	139.964	26.7683	13.0401
63	ssc-miR-182-5p	TTTGGCAATGGTAGAACTCACACT	chr18	+	20035222	20035245	55	ssc-mir-182	TCGCACCGTTTTTGGCAATGGTAGAACTCACACTGGTGAGATAATGGGATCCGGTGGTTCTAGACTTGCCAACTATGGTGCGAG	chr18	+	20035212	20035295	6123.96	6975.49	8494.92	3402.84	2393.92
64	ssc-miR-183-5p	TATGGCACTGGTAGAATTCACTG	chr18	+	20030656	20030678	56	ssc-mir-183	CTGTGTATGGCACTGGTAGAATTCACTGTGAACAGTCTCGGTCAGTGAATTACCGAAGGGCCATAAACAG	chr18	+	20030651	20030720	407.789	248.095	437.106	83.8379	63.2046
65	ssc-miR-1839-5p	AAGGTAGATAGAACAGGTCTTG	chr7	-	57683252	57683273	57	ssc-mir-1839	CCTAAATGAAAAGGTAGATAGAACAGGTCTTGTTTGCAAGATGAATTCAAGACCTACTTTTCTACCAACAGCAATTACAC	chr7	-	57683204	57683283	1.95161	3.05121	3.48029	0.407639	0.665312
66	ssc-miR-184-3p	TGGACGGAGAACTGATAAGGGT	chr7	+	53883677	53883698	58	ssc-mir-184	CCAGTCACATCCCCTTATCACTTTTCCAGCCAGCTTTGTGACTCTAAATGTTGGACGGAGAACTGATAAGGGTAGGTGATTGA	chr7	+	53883626	53883708	18.6379	11.1527	42.61	22.8278	4.25799
67	ssc-miR-185-5p	TGGAGAGAAAGGCAGTTCCTGA	chr14	+	55086534	55086555	59	ssc-mir-185	GGTGAGGGATTGGAGAGAAAGGCAGTTCCTGATGGTCCCCTCCCCAGGGGCTGGCTTTCCTCTGGTCCTTCCCTCC	chr14	+	55086524	55086599	1.17097	8.73278	7.80714	1.3588	0.266125
68	ssc-miR-186-5p	CAAAGAATTCTCCTTTTGGGCTT	chr6	+	131558980	131559002	60	ssc-mir-186	TGCTTATAACTTTCCAAAGAATTCTCCTTTTGGGCTTTATGATTTTATTTTAAGCCCAAAGGTGAATTTTTTGGGAAGTTTG	chr6	+	131558966	131559047	9890.86	5437.78	9718.67	1635.86	1022.85
69	ssc-miR-18a-5p	TAAGGTGCATCTAGTGCAGATA	chr11	+	66610208	66610229	61	ssc-mir-18a	GTGCTTTTTGTTCTAAGGTGCATCTAGTGCAGATAGTGAAGTAGATTAGCATCTACTGCCCTAAGTGCTCCTTCTGGCATAAGAAGTTATGT	chr11	+	66610195	66610286	4.39112	1.15736	2.53967	1.08704	0.665312
70	ssc-miR-190a-5p	TGATATGTTTGATATATTAGG	chr1	-	120448063	120448083	62	ssc-mir-190a	GGCCTCTGTGTGATATGTTTGATATATTAGGTTGTTATTTAATCCAACTATATATCAAACATATTCCTACAGTGTCTTGCCC	chr1	-	120448012	120448093	5.85483	2.63035	1.59905	0.815279	0.399187
71	ssc-miR-190b-5p	TGATATGTTTGATATTGGGTTG	chr4	+	104457820	104457841	63	ssc-mir-190b	TGCTTCTGTGTGATATGTTTGATATTGGGTTGTTTAATTAGGAACCAACTAAATGTCAAACATATTCTTACAGCAGTAGGCAA	chr4	+	104457810	104457892	7.90402	2.41993	9.12401	8.28867	0.798374
72	ssc-miR-191-5p	CAACGGAATCCCAAAAGCAGCTG	chr13	-	34898650	34898672	64	ssc-mir-191	ACAGCGGGCAACGGAATCCCAAAAGCAGCTGTTGTCTCCAGAGCATTCCAGCTGCACTTGGATTTCGTTCCCTGCTCTCT	chr13	-	34898601	34898680	35813.9	35775	44937	20673.7	5909.56
73	ssc-miR-192-5p	CTGACCTATGAATTGACAGCC	chr2	+	6416990	6417010	65	ssc-mir-192	GCACAGGGCTCTGACCTATGAATTGACAGCCAGTGCTCTCATCTCCCCTCTGGCTGCCAATTCCATAGGTCACAGGTATG	chr2	+	6416980	6417059	175.255	65.4432	716.564	55.1672	26.6125
74	ssc-miR-193a-3p	AACTGGCCTACAAAGTCCCAGT	chr12	-	45165047	45165068	66	ssc-mir-193a	GCGGGAGCTGAGGGCTGGGTCTTTGCGGGCGAGATGAGGGTGTTGGTTCAACTGGCCTACAAAGTCCCAGTCCTCGGCCC	chr12	-	45165038	45165117	6.73305	1.15736	4.13872	0.543519	0.532249
75	ssc-miR-194a-5p	TGTAACAGCAACTCCATGTGG	chr2	+	6416789	6416809	67	ssc-mir-194a	TGCCACCCCCTGTAACAGCAACTCCATGTGGAAGTGCCCACTAGTTCCAGTGGGGCTGCTGTTATCTGGGGTGGGG	chr2	+	6416779	6416854	6.63547	3.36685	25.773	4.34815	1.0645
76	ssc-miR-195-5p	TAGCAGCACAGAAATATTGGC	chr12	+	54717330	54717350	68	ssc-mir-195	CAGCCCCCCTGGCTCTAGCAGCACAGAAATATTGGCACCGGGCGGAGAGTCTGCCAGTATTGGCTGTGCTGCCCCAGGCA	chr12	+	54717315	54717394	11.8072	8.62756	8.55963	1.90232	0.665312
77	ssc-miR-196b-5p	TAGGTAGTTTCCTGTTGTTGGG	chr18	+	49836556	49836577	69	ssc-mir-196b-1	CTGGTCGGTGATTTAGGTAGTTTCCTGTTGTTGGGATCCACCTTTCTCTCGACAGCACGACACTGCCTTCATTACTTCAG	chr18	+	49836543	49836622	8.4895	7.99628	2.91592	5.57107	4.65718
78	ssc-miR-199a-3p	ACAGTAGTCTGCACATTGGTTA	chr2	-	69991787	69991808	70	ssc-mir-199a-2	CCCCGCCAACCCAGTGTTCAGACTACCTGTTCAGGGGGCTCTGAATGTGTACAGTAGTCTGCACATTGGTTAGGCTGGGC	chr2	-	69991779	69991858	5.26935	3.6825	3.38623	5.16343	3.85881
79	ssc-miR-199b-3p	TACAGTAGTCTGCACATTGGTT	chr1	-	302681833	302681854	71	ssc-mir-199b	CCGTCTACCCAGTGTTTAGACTATCTGTTCAGGACTCCCAAATTGTACAGTAGTCTGCACATTGGTTAGGCTGG	chr1	-	302681826	302681899	5.26935	3.6825	3.38623	5.16343	3.85881
80	ssc-miR-19a-3p	TGTGCAAATCTATGCAAAACTGA	chr11	+	66610391	66610413	72	ssc-mir-19a	GCAGTCCTCTGTTAGTTTTGCATAGTTGCACTACAAGAAGAATGTAGTTGTGCAAATCTATGCAAAACTGATGGTGGCCTGC	chr11	+	66610343	66610424	15.4177	5.47114	12.134	1.63056	0.798374
81	ssc-miR-19b-1-3p	TGTGCAAATCCATGCAAAACTGA	chr11	+	66610693	66610715	73	ssc-mir-19b-1	CTGTTCTATGGTTAGTTTTGCAGGTTTGCATCCAGCTGTGTGATATTCTGCTGTGCAAATCCATGCAAAACTGACTGTGG	chr11	+	66610642	66610721	164.813	63.9702	109.347	24.3225	8.71558
82	ssc-miR-202-3p	AGAGGTGTAGGCATGGGAA	chr14	-	153169598	153169616	74	ssc-mir-202	CGCCGTTCCGCCTTCCTATGCATATACTTCTTTGAGGGTCTGGCCTGAAGAGGTGTAGGCATGGGAAACCGGGGCGACGA	chr14	-	153169585	153169664	82.0652	1.15736	120.023	331.411	5.72168
83	ssc-miR-202-5p	TTCCTATGCATATACTTCTTT	chr14	-	153169632	153169652	74	ssc-mir-202	CGCCGTTCCGCCTTCCTATGCATATACTTCTTTGAGGGTCTGGCCTGAAGAGGTGTAGGCATGGGAAACCGGGGCGACGA	chr14	-	153169585	153169664	7.70886	0	8.84182	8.15279	0.133062
84	ssc-miR-204-5p	TTCCCTTTGTCATCCTATGCCT	chr1	-	250527073	250527094	75	ssc-mir-204	GGCTACAGTCCTTCTCATGTGACTCGTGGACTTCCCTTTGTCATCCTATGCCTGAGAATATATGAAGGAGGCTGGGAAGGCAAAGGGACGTTCAATTGTCATCACTGGC	chr1	-	250527017	250527125	1182.58	418.963	485.265	600.181	259.738
85	ssc-miR-205-5p	TCCTTCATTCCACCGGAGTCTG	chr9	-	146808333	146808354	76	ssc-mir-205	CTCTTGTCCTTCATTCCACCGGAGTCTGTCTCATACCCAACCAGATTTCAGTGGAGTGAAGCTCAGGAG	chr9	-	146808292	146808360	49.083	29.2495	77.6951	56.9336	6.65312
86	ssc-miR-208b-3p	ATAAGACGAACAAAAGGTTTGT	chr7	-	81071337	81071358	77	ssc-mir-208b	CTCTCAGGGAAGCTTTTTGCTCGCGTTATGTTTCTCATCCGAATATAAGACGAACAAAAGGTTTGTCTGAGGGCAGAGTG	chr7	-	81071323	81071402	2.24435	3.36685	3.10404	4.61991	3.59268
87	ssc-miR-20a-5p	TAAAGTGCTTATAGTGCAGGTA	chr11	+	66610520	66610541	78	ssc-mir-20a	GTAGCACTAAAGTGCTTATAGTGCAGGTAGTGTTTAGTTATCTACTGCATTATGAGCACTTAAAGTACTGC	chr11	+	66610513	66610583	36.0072	14.73	12.8865	2.58172	3.45962
88	ssc-miR-210-3p	CTGTGCGTGTGACAGCGGCTGA	chr2	+	339121	339142	79	ssc-mir-210	GCGCAGGGCAGCCACTGCCCACCGCACACTGCGCTGCTCCGGACCCACTGTGCGTGTGACAGCGGCTGATCTGTCC	chr2	+	339074	339149	546.256	421.383	629.086	100.143	44.9751
89	ssc-miR-215-5p	ATGACCTATGAATTGACAGAC	chr10	-	11786623	11786643	80	ssc-mir-215	AGAGATGGTGTACAGGAAAATGACCTATGAATTGACAGACAATGTGGCTAAATCTGTCTGTCATTTCTGTAGGCCAATATTCTGTATATCTCTGCT	chr10	-	11786567	11786662	22.9314	11.4683	22.763	13.4521	12.2417
90	ssc-miR-21-5p	TAGCTTATCAGACTGATGTTGA	chr12	+	37340402	37340423	81	ssc-mir-21	TGTACCACCTTGTCGGGTAGCTTATCAGACTGATGTTGACTGTTGAATCTCATGGCAACAGCAGTCGATGGGCTGTCTGACATTTTGGTATC	chr12	+	37340385	37340476	34962.1	20419.2	16943	3423.76	3841.38
91	ssc-miR-219a-3p	AGAGTTGAGTCTGGACGTCCCG	chr7	-	29752711	29752732	82	ssc-mir-219a	CCGCGGCTCTTGATTGTCCAAACGCAATTCTCGAGTCTATAGCTCTGGCCGAGAGTTGAGTCTGGACGTCCCGAGCCGTCGCC	chr7	-	29752701	29752783	3.70806	3.99814	1.78718	2.30996	1.33062
92	ssc-miR-221-3p	AGCTACATTGTCTGCTGGGTTT	chrX	-	45274878	45274899	83	ssc-mir-221	TGAACCTGGCATACAATGTAGATTTCTGTGTTTGTTGGGCAACAGCTACATTGTCTGCTGGGTTTCAGGC	chrX	-	45274873	45274942	1274.79	813.621	1487.4	314.29	109.244
93	ssc-miR-221-5p	ACCTGGCATACAATGTAGATTTCTGT	chrX	-	45274914	45274939	83	ssc-mir-221	TGAACCTGGCATACAATGTAGATTTCTGTGTTTGTTGGGCAACAGCTACATTGTCTGCTGGGTTTCAGGC	chrX	-	45274873	45274942	31.2258	26.7244	16.2727	8.42455	8.1168
94	ssc-miR-222-3p	AGCTACATCTGGCTACTGGGTCTC	chrX	-	45275619	45275642	84	ssc-mir-222	TGCCCTCAATGGCTCAGTAGCCAGTGTAGATCCTGTCATTTGTAATCAGTAGCTACATCTGGCTACTGGGTCTCTGATGG	chrX	-	45275613	45275692	5676.45	1049.83	1168.81	1447.12	1170.55
95	ssc-miR-22-3p	AAGCTGCCAGTTGAAGAACTGT					85	ssc-miR-22						63985.9	28417.2	41717.8	8376.99	2624.92
96	ssc-miR-22-5p	AGTTCTTCAGTGGCAAGCTTTA					85	ssc-miR-22						25.4685	7.15456	19.5649	1.90232	1.86287
97	ssc-miR-2320-3p	CGATGATGGTCCCTGTGTTTG	chr6	-	60147833	60147853	86	ssc-mir-2320	GCTGTCCCCATGGCACAGGGTCCAGCTGTCGGCTGTAATACCCGATGGGTCGATGATGGTCCCTGTGTTTGGGGCGAGCAC	chr6	-	60147823	60147903	20.7846	18.2021	13.8271	14.8109	5.72168
98	ssc-miR-2320-5p	TGGCACAGGGTCCAGCTGTCGG	chr6	-	60147872	60147893	86	ssc-mir-2320	GCTGTCCCCATGGCACAGGGTCCAGCTGTCGGCTGTAATACCCGATGGGTCGATGATGGTCCCTGTGTTTGGGGCGAGCAC	chr6	-	60147823	60147903	77.1862	69.0205	101.117	39.6769	22.8867
99	ssc-miR-23a-3p	ATCACATTGCCAGGGATTTCC	chr2	+	65581879	65581899	87	ssc-mir-23a	CGGCTGGGGTTCCTGGGGATGGGATTTGCTGCCTGTCACAAATCACATTGCCAGGGATTTCCAATCGACC	chr2	+	65581838	65581907	100.313	67.5475	76.0961	20.9255	9.58049
100	ssc-miR-23b-3p	ATCACATTGCCAGGGATTACCA	chr10	-	31341123	31341144	88	ssc-mir-23b	CTCTGGCTGCTTGGGTTCCTGGCATGCTGATTTGTGACTTAAGATTAAAATCACATTGCCAGGGATTACCACGCAGCCAC	chr10	-	31341114	31341193	249.025	220.108	210.511	121.069	42.3138
101	ssc-miR-24-1-5p	GTGCCTACTGAGCTGAAACACAGT	chr2	+	65582185	65582208	89	ssc-mir-24-1	CTCTGCCTCCCGTGCCTACTGAGCTGAAACACAGTTGATTTGTGCAGACTGGCTCAGTTCAGCAGGAACAGG	chr2	+	65582174	65582245	5.07419	1.15736	2.7278	0.27176	0.532249
102	ssc-miR-24-3p	TGGCTCAGTTCAGCAGGAACAG	chr10	-	31340341	31340362	90	ssc-mir-24-2	GACCCGCCCTCCGGTGCCTACTGAGCTGATATCAGTTCTCATTTTACACACTGGCTCAGTTCAGCAGGAACAGGAGTCGA	chr10	-	31340334	31340413	14.7347	5.68157	23.5155	2.85348	0.931436
103	ssc-miR-2483-3p	AAACATCTGGTTGGTTGAGAGA	chrX	-	117608211	117608232	91	ssc-mir-2483	TGAAAAGTTCCGTCAACCATCCAGCTGTTTGGGGTGATGCAAACAAACATCTGGTTGGTTGAGAGAATTTTTTACT	chrX	-	117608201	117608276	124.415	48.5037	153.697	47.4221	12.907
104	ssc-miR-26a-5p	TTCAAGTAATCCAGGATAGGCT					92	ssc-miR-26a						33508.1	15673.3	22597	5772.18	3135.35
105	ssc-miR-27a-3p	TTCACAGTGGCTAAGTTCCGC	chr2	+	65582068	65582088	93	ssc-mir-27a	TGGCCTGGGGAGCAGGGCTTAGCTGCTTGTGAGCAGGTCCACAGCAAGTCGTGTTCACAGTGGCTAAGTTCCGCCCCCTGGA	chr2	+	65582015	65582096	237.511	24.6201	155.578	12.5009	6.65312
106	ssc-miR-27b-3p	TTCACAGTGGCTAAGTTCTGC	chr10	-	31340888	31340908	94	ssc-mir-27b	ACGAGGTGCAGAGCTTAGCTGATTGGTGAACAGTGACTGGTTTCCGCTTTGTTCACAGTGGCTAAGTTCTGCACCTGAAG	chr10	-	31340880	31340959	2626.87	1115.38	4817.19	468.65	281.693
107	ssc-miR-27b-5p	AGAGCTTAGCTGATTGGTGAACA	chr10	-	31340928	31340950	94	ssc-mir-27b	ACGAGGTGCAGAGCTTAGCTGATTGGTGAACAGTGACTGGTTTCCGCTTTGTTCACAGTGGCTAAGTTCTGCACCTGAAG	chr10	-	31340880	31340959	4.39112	5.57635	7.80714	3.66876	1.0645
108	ssc-miR-28-3p	CACTAGATTGTGAGCTCCTGGA	chr13	+	135461342	135461363	95	ssc-mir-28	GGTCCTTGCCCTCAAGGAGCTCACAGTCTATTGAGTTGCCTTTCTGTCTTCCCCACTAGATTGTGAGCTCCTGGAGGGCAGGCACT	chr13	+	135461289	135461374	6162.99	3999.72	6415.02	3901.79	2154.54
109	ssc-miR-28-5p	AAGGAGCTCACAGTCTATTGAG	chr13	+	135461302	135461323	95	ssc-mir-28	GGTCCTTGCCCTCAAGGAGCTCACAGTCTATTGAGTTGCCTTTCTGTCTTCCCCACTAGATTGTGAGCTCCTGGAGGGCAGGCACT	chr13	+	135461289	135461374	237.218	232.944	203.738	87.7784	24.4835
110	ssc-miR-296-3p	AGGGTTGGGCGGAGGCTTTCC	chr17	-	66288715	66288735	96	ssc-mir-296	GACCCTTCCGGAGGGCCCCCCCCAATCCTGTTGTGCTGGATTCAGAGGGTTGGGCGGAGGCTTTCCTGAAGGCTCTG	chr17	-	66288704	66288780	78.6499	93.0093	79.2001	61.2818	12.2417
111	ssc-miR-296-5p	GAGGGCCCCCCCCAATCCTGT	chr17	-	66288750	66288770	96	ssc-mir-296	GACCCTTCCGGAGGGCCCCCCCCAATCCTGTTGTGCTGGATTCAGAGGGTTGGGCGGAGGCTTTCCTGAAGGCTCTG	chr17	-	66288704	66288780	5.26935	1.26257	2.63373	1.90232	0.399187
112	ssc-miR-29a-3p	CTAGCACCATCTGAAATCGGTTA	chr18	+	19035276	19035298	97	ssc-mir-29a	CCCCTTAGAGGATGACTGATTTCTTTTGGTGTTCAGAGTCAATATAATTTTCTAGCACCATCTGAAATCGGTTATAATGATTGGGG	chr18	+	19035225	19035310	1078.75	422.225	428.358	61.01	29.939
113	ssc-miR-29b-1-3p	TAGCACCATTTGAAATCAGTGTT	chr18	+	19034872	19034894	98	ssc-mir-29b-1	CTTCAGGAAGCTGGTTTCATATGGTGGTTTAGATTTAAAAAGTGATTGTCTAGCACCATTTGAAATCAGTGTTCTTGGGGG	chr18	+	19034822	19034902	21.3701	9.94274	12.8865	2.0382	0.931436
114	ssc-miR-29c-3p	TAGCACCATTTGAAATCGGTTA	chr9	+	148553050	148553071	99	ssc-mir-29c	ATCTCTTACACAGGCTGACCGATTTCTCCTGGTGTTCAGAGTCTGTTTTTGTCTAGCACCATTTGAAATCGGTTATGATGTAGGGGGA	chr9	+	148552997	148553084	290.595	114.052	143.162	21.1973	13.1732
115	ssc-miR-301-3p	CAGTCCAATAGTATTGTCAAAGC					100	ssc-miR-301						37.0806	10.311	24.268	3.53288	1.72981
116	ssc-miR-30a-3p	CTTTCAGTCGGATGTTTGCAGC	chr1	-	57750760	57750781	101	ssc-mir-30a	TCCCTGCGACAGTGAGCGGCTGTAAACATCCTCGACTGGAAGCTGTGAGGCTGAAGACGGGCTTTCAGTCGGATGTTTGCAGCCGCCGACTGCCTCCCGCATCAGGA	chr1	-	57750736	57750842	194.088	177.602	170.064	72.5598	34.4631
117	ssc-miR-30a-5p	TGTAAACATCCTCGACTGGAAG	chr1	-	57750801	57750822	101	ssc-mir-30a	TCCCTGCGACAGTGAGCGGCTGTAAACATCCTCGACTGGAAGCTGTGAGGCTGAAGACGGGCTTTCAGTCGGATGTTTGCAGCCGCCGACTGCCTCCCGCATCAGGA	chr1	-	57750736	57750842	5658.89	2069.04	5431.51	607.655	551.942
118	ssc-miR-30b-3p	CTGGGAGGTGGATGTTTACTT	chr4	+	6717691	6717711	102	ssc-mir-30b	TTTCAGTTCGTGTAAACATCCTACACTCAGCTGTAATACATGGATTGGCTGGGAGGTGGATGTTTACTTCAGCTGA	chr4	+	6717643	6717718	2.14677	3.6825	3.48029	2.44584	2.66125
119	ssc-miR-30b-5p	TGTAAACATCCTACACTCAGCT	chr4	+	6717653	6717674	102	ssc-mir-30b	TTTCAGTTCGTGTAAACATCCTACACTCAGCTGTAATACATGGATTGGCTGGGAGGTGGATGTTTACTTCAGCTGA	chr4	+	6717643	6717718	2003.03	1401.77	1108.05	463.894	162.868
120	ssc-miR-30c-1-3p	CTGGGAGAGGGTTGTTTACT	chr6	-	157473607	157473626	103	ssc-mir-30c-1	CGTAGTGCGTGTAAACATCCTACACTCTCAGCTGTGAGCTCGAGGTGGCTGGGAGAGGGTTGTTTACTCCTTCTGCCATG	chr6	-	157473595	157473674	20.5895	26.3035	27.0898	13.1803	9.97967
121	ssc-miR-30c-3p	CTGGGAGAAGGCTGTTTACTCT	chr1	-	57721697	57721718	104	ssc-mir-30c-2	GACAGATACTGTAAACATCCTACACTCTCAGCTGTGGAAAGTAAGAAAGCTGGGAGAAGGCTGTTTACTCTCTCTGCCTT	chr1	-	57721688	57721767	44.1064	44.8212	57.5659	14.9468	11.4434
122	ssc-miR-30c-5p	TGTAAACATCCTACACTCTCAGC	chr1	-	57721736	57721758	104	ssc-mir-30c-2	GACAGATACTGTAAACATCCTACACTCTCAGCTGTGGAAAGTAAGAAAGCTGGGAGAAGGCTGTTTACTCTCTCTGCCTT	chr1	-	57721688	57721767	2726.06	1444.75	1164.63	943.685	490.068
123	ssc-miR-30d-5p	TGTAAACATCCCCGACTGGAAGCT	chr4	+	6713525	6713548	105	ssc-mir-30d	CTGTTGTTGTAAACATCCCCGACTGGAAGCTGTAAGACATAGCTAAGCTTTCAGTCAGATGTTTGCTGCCACCGACTCT	chr4	+	6713518	6713596	13846.1	12540.4	10708.7	5826.8	2950.66
124	ssc-miR-30e-3p	CTTTCAGTCGGATGTTTACAGC	chr6	-	157476663	157476684	106	ssc-mir-30e	TTTGCCACTGTAAACATCCTTGACTGGAAGCTGTGAGGCGTTCCCAGGAGCTTTCAGTCGGATGTTTACAGCGGCAGGCT	chr6	-	157476655	157476734	288.155	321.745	355.272	130.988	50.0314
125	ssc-miR-30e-5p	TGTAAACATCCTTGACTGGAAGCT	chr6	-	157476703	157476726	106	ssc-mir-30e	TTTGCCACTGTAAACATCCTTGACTGGAAGCTGTGAGGCGTTCCCAGGAGCTTTCAGTCGGATGTTTACAGCGGCAGGCT	chr6	-	157476655	157476734	3987.92	1233.22	2451.07	405.465	347.559
126	ssc-miR-31-5p	AGGCAAGATGCTGGCATAGCTG	chr1	+	224397171	224397192	107	ssc-mir-31	ACTGGAGAGGAGGCAAGATGCTGGCATAGCTGTTAAACTGAGAACCTGCTATGCCAACATATTGCCATCTTTCTTGTC	chr1	+	224397161	224397238	816.066	367.513	549.98	130.988	95.5387
127	ssc-miR-320-3p	AAAAGCTGGGTTGAGAGGGCGAA	chr14	-	6954949	6954971	108	ssc-mir-320	GCTCCCCTCCGCCTTCTCTTCCCGGTTCTTCCCGGAGTCGGGAAAAGCTGGGTTGAGAGGGCGAAAAAGGAAGAGGGGAC	chr14	-	6954934	6955013	247.757	645.91	937.609	491.613	145.57
128	ssc-miR-324-5p	CGCATCCCCTAGGGCATTGGTGT	chr12	+	54860473	54860495	109	ssc-mir-324	CTATGCCTCCCCGCATCCCCTAGGGCATTGGTGTGAAGCTGGAGACCCACTGCCCCAGGTGCTGCTGGGGGTTGTAGTCT	chr12	+	54860462	54860541	2.92742	5.57635	4.89122	1.63056	0.133062
129	ssc-miR-32-5p	TATTGCACATTACTAAGTTGC	chr1	-	280645181	280645201	110	ssc-mir-32	GGAGATATTGCACATTACTAAGTTGCATGTTGTCACGGCCTCAGTGCAATTTAGTGTGTGTGATATTTTC	chr1	-	280645137	280645206	19.5161	7.25978	17.1193	0.679399	0.399187
130	ssc-miR-326-3p	CCTCTGGGCCCTTCCTCCAG	chr9	-	10800207	10800226	111	ssc-mir-326	TCTGTCTGTTGGGCTGGAGGCAGGGCCTTTGTGCAGGCGGGTTGTGCTCAGATCGCCTCTGGGCCCTTCCTCCAGCCCAGAGGCGGATTCA	chr9	-	10800191	10800281	5.85483	17.2551	9.40619	4.07639	0.133062
131	ssc-miR-328-3p	CTGGCCCTCTCTGCCCTTCCGT	chr6	-	25134089	25134110	112	ssc-mir-328	GGAGCGGGGGGGCAGGAGGGGCTCAGGGAGAAAGTGTGTGCCGCCCCTGGCCCTCTCTGCCCTTCCGTCCCCCGTTCCTG	chr6	-	25134077	25134156	145.005	56.5	64.9968	46.1991	23.552
132	ssc-miR-331-3p	GCCCCTGGGCCTATCCTAGAA	chr5	-	92224987	92225007	113	ssc-mir-331	TTGTTTGGGTTTGTTCTAGGTATGGTCCCAGGGATCCCAGATCAAACCAGGCCCCTGGGCCTATCCTAGAACCAACCTAA	chr5	-	92224978	92225057	34.0556	28.8287	23.7977	13.1803	4.65718
133	ssc-miR-331-5p	TCTAGGTATGGTCCCAGGGAT	chr5	-	92225023	92225043	113	ssc-mir-331	TTGTTTGGGTTTGTTCTAGGTATGGTCCCAGGGATCCCAGATCAAACCAGGCCCCTGGGCCTATCCTAGAACCAACCTAA	chr5	-	92224978	92225057	29.6645	17.1499	17.4955	8.42455	2.79431
134	ssc-miR-335-5p	TCAAGAGCAATAACGAAAAATG	chr18	-	19338044	19338065	114	ssc-mir-335	CTTTTGGGCGGGGGTCAAGAGCAATAACGAAAAATGTTTGTCATAAACCGTTTTTCATTATTGCTCCTGACCTCCTCTCA	chr18	-	19338000	19338079	29.2742	6.52328	22.1986	8.56043	1.0645
135	ssc-miR-339-2-5p	TCCCTGTCCTCCAGGAGCTCA	chr1	-	181756339	181756359	115	ssc-mir-339-2	TAAGACAAGGTCCCTGTCCTCCAGGAGCTCATGGTCCAATAGAAGCATATATACAAATGGCTCTGAGGGGAGATCCCGCTGTGGCT	chr1	-	181756284	181756369	669.256	462.259	594.33	244.176	60.6764
136	ssc-miR-339-3p	AGCTCCTCGAGGCCAGAGCCC	chr3	+	726757	726777	116	ssc-mir-339-1	GCAGCCGCCGTCCCTGTCCTCCAGGAGCTCACTTACCTTGGGCCGTGAGCTCCTCGAGGCCAGAGCCCGTGTCTGCCTCT	chr3	+	726710	726789	6.04999	3.26164	7.99526	0.679399	0.532249
137	ssc-miR-339-5p	TCCCTGTCCTCCAGGAGCTCAC	chr3	+	726720	726741	116	ssc-mir-339-1	GCAGCCGCCGTCCCTGTCCTCCAGGAGCTCACTTACCTTGGGCCGTGAGCTCCTCGAGGCCAGAGCCCGTGTCTGCCTCT	chr3	+	726710	726789	1062.26	751.755	810.72	391.334	112.172
138	ssc-miR-340-1-5p	TTATAAAGCAATGAGACTGATT	chr2	+	80118861	80118882	117	ssc-mir-340-1	TACCTGGTGTGATTATAAAGCAATGAGACTGATTGTCATATGTCGTTTGTGGGATCCGTCTCAGTTACTTTATAGCCATA	chr2	+	80118849	80118928	203.455	181.389	137.424	29.4859	13.7054
139	ssc-miR-342-3p	TCTCACACAGAAATCGCACCCGTCA					118	ssc-miR-342						28.6887	24.3045	34.7088	18.3438	4.52412
140	ssc-miR-345-1-3p	CCCTGAACTAGGGGTCTGGAG	chr7	+	128658348	128658368	119	ssc-mir-345-1	AACCCAGGTCTGCTGACTCCTAGTCCAGTGCTTGTGATGGCTGGTGGGCCCTGAACTAGGGGTCTGGAGGCCTGGGTTTG	chr7	+	128658300	128658379	240.926	166.344	204.585	55.7107	22.8867
141	ssc-miR-345-5p	GCTGACTCCTAGTCCAGTGC	chr7	+	128658311	128658330	119	ssc-mir-345-1	AACCCAGGTCTGCTGACTCCTAGTCCAGTGCTTGTGATGGCTGGTGGGCCCTGAACTAGGGGTCTGGAGGCCTGGGTTTG	chr7	+	128658300	128658379	41.6669	26.0931	34.5207	4.89167	1.72981
142	ssc-miR-34a-5p	TGGCAGTGTCTTAGCTGGTTGT					120	ssc-miR-34a						31.4209	11.2579	12.7924	1.49468	3.59268
143	ssc-miR-34c-1-5p	AGGCAGTGTAGTTAGCTGATTGC	chr9	-	44166918	44166940	121	ssc-mir-34c-1	AGTCTAGTTACTAGGCAGTGTAGTTAGCTGATTGCTGATAAAACCAATCACTAACCACACGGCCAGGTAAAAAGATTTGG	chr9	-	44166873	44166952	463.312	47.2412	533.237	97.6976	15.7014
144	ssc-miR-361-3p	CCCCCAGGTGTGATTCTGATTTGC	chrX	-	78804792	78804815	122	ssc-mir-361	GGAGCTTATCAGAATCTCCAGGGGTACTTATAATTTGAAAAAGTCCCCCAGGTGTGATTCTGATTTGCTTCCTCCTCCTC	chrX	-	78804780	78804859	158.568	120.786	73.8386	87.5066	50.6967
145	ssc-miR-361-5p	TTATCAGAATCTCCAGGGGTAC	chrX	-	78804833	78804854	122	ssc-mir-361	GGAGCTTATCAGAATCTCCAGGGGTACTTATAATTTGAAAAAGTCCCCCAGGTGTGATTCTGATTTGCTTCCTCCTCCTC	chrX	-	78804780	78804859	320.064	246.096	217.377	101.91	36.8583
146	ssc-miR-362-5p	AATCCTTGGAACCTAGGTGTGAGTG	chrX	+	48638476	48638500	123	ssc-mir-362	CCCCCTCTCAAATCCTTGGAACCTAGGTGTGAGTGCTGCTCTAGTGCAACACACCTATTCAAGGATTCAAAGAGGCTGA	chrX	+	48638466	48638544	10.8314	17.2551	9.97056	3.94052	1.86287
147	ssc-miR-363-1-3p	AATTGCACGGTATCCATCTGTAA	chrX	-	126199353	126199375	124	ssc-mir-363-1	GCTGTTGTCGGGTGGATCACGATGCAATTTTGATTAGTATCATAGGAGAAAAATTGCACGGTATCCATCTGTAAACCGCA	chrX	-	126199347	126199426	4.39112	0.736499	3.9506	1.63056	0.399187
148	ssc-miR-365-3p	TAATGCCCCTAAAAATCCTTAT	chr12	-	45152804	45152825	125	ssc-mir-365-2	AAAAATGAGGGACTTTCAGGGGCAGCTGTGTTTTCTGACTCAGTCATAATGCCCCTAAAAATCCTTATTGTTCTTGCAGT	chr12	-	45152792	45152871	8.78225	8.62756	6.49027	5.57107	3.45962
149	ssc-miR-374a-3p	CTTATCAGGTTGTATTGTAATT	chrX	-	67530380	67530401	126	ssc-mir-374a	CATCGGCCATTATAATACAACCTGATAAGTGTTACAGCACTTATCAGGTTGTATTGTAATTGTCTGTGTATATATATGCC	chrX	-	67530361	67530440	168.131	185.493	91.6163	22.6919	8.78211
150	ssc-miR-374a-5p	TTATAATACAACCTGATAAGTG	chrX	-	67530410	67530431	126	ssc-mir-374a	CATCGGCCATTATAATACAACCTGATAAGTGTTACAGCACTTATCAGGTTGTATTGTAATTGTCTGTGTATATATATGCC	chrX	-	67530361	67530440	76.2104	72.2821	51.0756	13.0445	5.18943
151	ssc-miR-374b-3p	CTTATCAGGTTGTATTATCATT	chrX	-	67425206	67425227	127	ssc-mir-374b	TCGGATGGATATAATACAACCTGCTAAGTGTCCTAGCACTTATCAGGTTGTATTATCATTGTCCGTGTCTATGGCTCTCG	chrX	-	67425186	67425265	6.24515	4.10335	4.32685	0.27176	0.133062
152	ssc-miR-374b-5p	ATATAATACAACCTGCTAAGTG	chrX	-	67425236	67425257	127	ssc-mir-374b	TCGGATGGATATAATACAACCTGCTAAGTGTCCTAGCACTTATCAGGTTGTATTATCATTGTCCGTGTCTATGGCTCTCG	chrX	-	67425186	67425265	35.129	34.0894	20.8817	7.33751	1.86287
153	ssc-miR-378-2-3p	ACTGGACTTGGAGTCAGAAGGC	chr12	+	38396743	38396764	128	ssc-mir-378-2	GTGGGCCTCCTGAAGGCAGGCAGAACCATTGGGTGAAAAGAGCACTGGACTTGGAGTCAGAAGGCCCG	chr12	+	38396700	38396767	311.184	231.208	514.754	251.446	103.988
154	ssc-miR-378b-3p	ACTGGACTTGGAGTCAGAAGT	chr1	-	284932197	284932217	129	ssc-mir-378b	TTGAGCTACATTTGCTTGCGTTCTCTAAGTGTCTGGCTGAAAACGCACTGGACTTGGAGTCAGAAGTTGAGGTTCCT	chr1	-	284932187	284932263	4.4887	3.89292	10.9112	2.30996	1.0645
155	ssc-miR-421-3p	ATCAACAGACATTAATTGGGCGC	chrX	-	67425042	67425064	130	ssc-mir-421	ACATTGTAGGCCTCATTAAATGTTTGTTGAATGAAAAAATGAATCATCAACAGACATTAATTGGGCGCCTGCTCTGTG	chrX	-	67425032	67425109	173.303	82.9088	132.251	22.2843	19.0279
156	ssc-miR-423-3p	AGCTCGGTCTGAGGCCCCTCAGT	chr12	-	48287031	48287053	131	ssc-mir-423	AAGTTAGGCTGAGGGGCAGAGAGCGAGACTTTTCTATTTTCCAAAAGCTCGGTCTGAGGCCCCTCAGTCTTGCTTCCTAC	chr12	-	48287019	48287098	2532.21	1030.99	407.852	960.67	555.269
157	ssc-miR-423-5p	TGAGGGGCAGAGAGCGAGACTTT	chr12	-	48287067	48287089	131	ssc-mir-423	AAGTTAGGCTGAGGGGCAGAGAGCGAGACTTTTCTATTTTCCAAAAGCTCGGTCTGAGGCCCCTCAGTCTTGCTTCCTAC	chr12	-	48287019	48287098	4043.05	3992.14	2197.66	3764.69	2301.84
158	ssc-miR-424-3p	CAAAACGTGAGGCGCTGCTAT					132	ssc-miR-424						3.80564	0.526071	5.83184	1.63056	0.399187
159	ssc-miR-425-3p	ATCGGGAATGTCGTGTCCGCCC	chr13	-	34898117	34898138	133	ssc-mir-425	AAGTGCTTTGGAATGACACGATCACTCCCGTTGAGTGGGCACCCAAGTAGCCATCGGGAATGTCGTGTCCGCCCAGTGCT	chr13	-	34898111	34898190	23.8096	27.987	24.0799	11.4139	3.06043
160	ssc-miR-425-5p	AATGACACGATCACTCCCGTTGA	chr13	-	34898157	34898179	133	ssc-mir-425	AAGTGCTTTGGAATGACACGATCACTCCCGTTGAGTGGGCACCCAAGTAGCCATCGGGAATGTCGTGTCCGCCCAGTGCT	chr13	-	34898111	34898190	1148.23	1142.94	1544.03	732.256	203.718
161	ssc-miR-429-3p	TAATACTGTCTGGTAATGCCGT	chr6	-	58044184	58044205	134	ssc-mir-429	GCCGCCGATGGGTGTCTTACCAGGCACGGTTAGATCTGGTTCTTCTGTCTAATACTGTCTGGTAATGCCGTCCATTCCCGG	chr6	-	58044174	58044254	2650.19	1389.98	1844.65	188.194	110.708
162	ssc-miR-4332-3p	CACGGCCGCCGCCGGGCGCC					135	ssc-miR-4332						14.1492	2.84078	19.1886	14.8109	0.399187
163	ssc-miR-4334-3p	TCCCTGTCCTCCAGGAGCTC	chr15	+	134433045	134433064	136	ssc-mir-4334	CTGTGCTGAGCCCTGGAGTGACGGGGGTGAAAGGGCAGAGTCCCTGTCCTCCAGGAGCTCCCCATGTGG	chr15	+	134433005	134433073	527.032	358.745	514.393	191.183	43.3783
164	ssc-miR-450b-5p	TTTTGCAATATGTTCCTGAATA					137	ssc-miR-450b						9.36773	3.47207	9.97056	1.08704	0.399187
165	ssc-miR-450c-5p	TTTTGCGATGTGTTCCTAATAC					138	ssc-miR-450c						2.53709	0.946928	3.85654	0.13588	0.266125
166	ssc-miR-451-5p	AAACCGTTACCATTACTGAGTT	chr12	+	47177127	47177148	139	ssc-mir-451	GGGGGTGGCGAGCAAACCGTTACCATTACTGAGTTTAGTAATGGTAACGGTTCTCTTGCTGCACC	chr12	+	47177114	47177178	3.5129	2.10428	2.82186	1.90232	2.79431
167	ssc-miR-486-1-3p	TCCTGTACTGAGCTGCCCCGAG	chr17	-	12191279	12191300	140	ssc-mir-486-1	GCTGGGGCTTCAGGGCCAGCTCGGACCTCTGACCTCCCTGACGGGTCCTGTACTGAGCTGCCCCGAGGCCCTCACTGTGC	chr17	-	12191266	12191345	70.7459	33.2477	46.5606	63.8635	46.0396
168	ssc-miR-490-2-3p	CAACCTGGAGGACTCCATGCTG					141	ssc-miR-490-2						6.44031	1.68343	8.93588	2.44584	0.532249
169	ssc-miR-490-3p	CAACCTGGAGGACTCCATGCTG	chr18	-	13361990	13362011	142	ssc-mir-490-1	TTGTTCGACACCATGGATCCCCAGGTGGGTCACGTTTCAAGATACACCAACCTGGAGGACTCCATGCTGTTGAGCTGTT	chr18	-	13361980	13362058	6.44031	1.68343	8.93588	2.44584	0.532249
170	ssc-miR-497-5p	CAGCAGCACACTGTGGTTTGT	chr12	+	54717032	54717052	143	ssc-mir-497	CCCGCCCCAGCAGCACACTGTGGTTTGTACGGCACTGTGGCCACGTCCAAACCACACTGTGGTGTTAGAGCGAGGGTGGG	chr12	+	54717025	54717104	15.4177	6.52328	12.5102	2.7176	0.532249
171	ssc-miR-499-5p	TTAAGACTTGCAGTGATGTTT	chr17	+	43571160	43571180	144	ssc-mir-499	TGGGCGGGCGGCCGTTAAGACTTGCAGTGATGTTTAACTCCTCTCCACGTGAACATCACAGCAAGTCTGTGCTGCTTCCC	chr17	+	43571146	43571225	36.6903	18.2021	26.3373	27.176	19.161
172	ssc-miR-500-3p	ATGCACCTGGGCAAGGATTCT	chrX	+	48638041	48638061	145	ssc-mir-500	CCCCTCTCTAATCCTTGCTACCTGGGTGAGAGTGCTGTGTGAATGCAATGCACCTGGGCAAGGATTCTGAGAGTGAGAGC	chrX	+	48637994	48638073	467.899	634.442	399.199	196.89	93.6759
173	ssc-miR-505-3p	TCAACACTTGCTGGTTTCCTCT	chrX	-	130835651	130835672	146	ssc-mir-505	GCACTCAGTGGGGGAGCCAGGAAGTATTGATGTTTCTGCCAGGTTAGCGTCAACACTTGCTGGTTTCCTCTCTGGAGCAT	chrX	-	130835642	130835721	46.3507	56.3948	32.1692	22.1484	4.39106
174	ssc-miR-532-3p	CCTCCCACACCCAAGGCTTGCA	chrX	+	48632076	48632097	147	ssc-mir-532	TTGCTTTCTCTCTTACATGCCTTGAGTGTAGGACCGTTGGCATCTGAATACCCTCCCACACCCAAGGCTTGCAGGAGGGC	chrX	+	48632025	48632104	23.2242	16.5186	14.2033	5.84283	0.931436
175	ssc-miR-532-5p	CATGCCTTGAGTGTAGGACCGT	chrX	+	48632040	48632061	147	ssc-mir-532	TTGCTTTCTCTCTTACATGCCTTGAGTGTAGGACCGTTGGCATCTGAATACCCTCCCACACCCAAGGCTTGCAGGAGGGC	chrX	+	48632025	48632104	533.961	239.362	342.95	55.3031	20.2255
176	ssc-miR-545-3p	ATCAACAAACATTTATTGTGTG	chrX	-	67530206	67530227	148	ssc-mir-545	TTAGTAGGCCTCAGTAAATGTTTATTGGATGAATAAATGAATGACTCATCAACAAACATTTATTGTGTGCCTGCTAACG	chrX	-	67530196	67530274	4.78144	1.15736	2.06936	0	0
177	ssc-miR-545-5p	TCAGTAAATGTTTATTGGATG	chrX	-	67530244	67530264	148	ssc-mir-545	TTAGTAGGCCTCAGTAAATGTTTATTGGATGAATAAATGAATGACTCATCAACAAACATTTATTGTGTGCCTGCTAACG	chrX	-	67530196	67530274	23.1266	14.73	13.0746	2.30996	1.19756
178	ssc-miR-574-3p	CACGCTCATGCACACACCCACA	chr8	+	31672509	31672530	149	ssc-mir-574	TGGGTGCGGGCGTGTGAGTGTGTGTGTGTGAGTGTGTGTCGCTCCGGGTCCACGCTCATGCACACACCCACACGCCCGCA	chr8	+	31672459	31672538	207.163	144.67	127.548	76.7721	23.1528
179	ssc-miR-582-3p	TAACCGGTTGAACAACTGAACC	chr16	+	41335799	41335820	150	ssc-mir-582	CTCTTTGGTTACAGTTGTTCAACCAGTTACTAATCTAACTAACTGTAACCGGTTGAACAACTGAACCCAAAGGGTGC	chr16	+	41335754	41335830	235.462	79.8576	125.573	39.2693	9.84661
180	ssc-miR-615-3p	TCCGAGCCTGGGTCTCCCTCT	chr5	-	19690669	19690689	151	ssc-mir-615	GGGAGGGGCGGGAGGGGGCTCCCCGGTGCTCGGATCTCGAGGGTGCTTATTGTTCGGTCCGAGCCTGGGTCTCCCTCTCCCCCCCACC	chr5	-	19690659	19690746	6.73305	2.41993	1.41093	1.08704	0.266125
181	ssc-miR-628-5p	ATGCTGACATATTTACTAGAGG	chr1	+	129013487	129013508	152	ssc-mir-628	GTGTCACTTCCTCATGCTGACATATTTACTAGAGGGTAAAGTTAACAACCTTCTAGTAAGAGTGGCAGTCGAAGGGAAGG	chr1	+	129013474	129013553	26.7371	29.5652	25.1145	7.60927	5.45555
182	ssc-miR-652-5p	ACAACCCTAGGAGAGGGTGCCATTCA					153	ssc-miR-652						9.95321	3.6825	3.9506	0.815279	0.133062
183	ssc-miR-664-3p	TATTCATTTATCTCCCAGCCTACA	chr10	+	11890561	11890584	154	ssc-mir-664	GAACATTGAAACAGGCTAGGAGAAGTGATTGGATAGAAAATGGTATTCTATTCATTTATCTCCCAGCCTACAAAAAGAAA	chr10	+	11890513	11890592	9.75805	12.6257	5.07934	7.74515	3.59268
184	ssc-miR-664-5p	CAGGCTAGGAGAAGTGATTGGAT	chr10	+	11890524	11890546	154	ssc-mir-664	GAACATTGAAACAGGCTAGGAGAAGTGATTGGATAGAAAATGGTATTCTATTCATTTATCTCCCAGCCTACAAAAAGAAA	chr10	+	11890513	11890592	49.1806	63.3389	62.1749	49.3244	17.032
185	ssc-miR-671-3p	TCCGGTTCTCAGGGCTCCACC	chr18	-	6286703	6286723	155	ssc-mir-671	CAGGAAGAGGAGGAAGCCCTGGAGGGGCTGGAGGTGATGGATGTTTTCCTCCGGTTCTCAGGGCTCCACCTTTTCCGGGC	chr18	-	6286693	6286772	99.5321	65.6537	87.3835	27.176	18.8948
186	ssc-miR-676-3p	CCGTCCTAAGGTTGTTGAGTT	chrX	+	63280973	63280993	156	ssc-mir-676-1	AACGCGTGACTCTTCAATCTCAGGACTCGCATAATTAGCAGAATGCCGTCCTAAGGTTGTTGAGTTCTGCGTTTCTGGGC	chrX	+	63280928	63281007	100.41	118.682	99.9878	27.4477	13.5724
187	ssc-miR-6782-3p	TGACCTCTGGTCTCCCGCCCTG	chr6	+	956806	956827	157	ssc-mir-6782	CCTGCGGGTGGTGTGGGGGAAGGCAGGGGTGCGGCCTCCAGCCTGACCTCTGGTCTCCCGCCCTGCTGCCTTCGG	chr6	+	956763	956837	12.8806	4.62942	2.53967	1.63056	0.266125
188	ssc-miR-7134-3p	ATGCGGAACCTGCGGATACGG	chr5	+	5388562	5388582	158	ssc-mir-7134	ATGTCCGCGGGTTCCCTATCCCGGGTTGGTTGAGTTCGCGGATGCGGAACCTGCGGATACGG	chr5	+	5388521	5388582	256.539	163.713	266.007	87.3707	22.2214
189	ssc-miR-7134-5p	ATGTCCGCGGGTTCCCTATCC	chr5	+	5388521	5388541	158	ssc-mir-7134	ATGTCCGCGGGTTCCCTATCCCGGGTTGGTTGAGTTCGCGGATGCGGAACCTGCGGATACGG	chr5	+	5388521	5388582	16.6863	22.4106	23.0452	9.64747	1.33062
190	ssc-miR-7136-5p	TCTGGTCCAGACACTGTGGAGC	chr7	+	8701439	8701460	159	ssc-mir-7136	TCTGGTCCAGACACTGTGGAGCTGAAGAGACCAACACTTCTCAGTGTTTGAACCAGAAGC	chr7	+	8701439	8701498	2.24435	0	4.32685	2.58172	0
191	ssc-miR-7139-5p	CCATTCCTTCGTCTGTGCACTAG	chr5	+	109259471	109259493	160	ssc-mir-7139	CCATTCCTTCGTCTGTGCACTAGAAAAATAACAGTACCTAGGGCACAGGATGGGATGAGG	chr5	+	109259471	109259530	9.17257	3.99814	10.7231	6.65811	2.52818
192	ssc-miR-7142-3p	TTTGTTGGCTCCTCTGAAGTGA	chr2	-	7444711	7444732	161	ssc-mir-7142	ACTCTCCGAGGGGCCTTCAAGGGCAAGTTCTTGTCACCTTTGTTGGCTCCTCTGAAGTGA	chr2	-	7444711	7444770	121.293	192.647	145.326	65.4941	31.0035
193	ssc-miR-7144-5p	ACTTTCCCGGGATTTGGAGCGC	chr11	+	81643736	81643757	162	ssc-mir-7144	ACTTTCCCGGGATTTGGAGCGCTTCCGCACGCGCTCCTTGTCCCGAGACCGCGA	chr11	+	81643736	81643789	1.65887	5.99721	2.25749	1.90232	0.798374
194	ssc-miR-744-5p	TGCGGGGCTAGGGCTAACAGCA	chr12	+	59358209	59358230	163	ssc-mir-744	GCAGGGTGCGGGGCTAGGGCTAACAGCAGTCTTACTGAAGGTTTCCTGGAAACCACGCACATGCTGTTGCCACTAACCTC	chr12	+	59358203	59358282	479.998	229.683	310.687	104.763	43.7775
195	ssc-miR-769-3p	CTGGGATCTCTGGGGTCTTGGTT	chr6	+	47579876	47579898	164	ssc-mir-769	TGCGCTCTGACCTGAGACCTCTGGGTTCTGAGCTGTGATGTTGCTTCCAAGCTGGGATCTCTGGGGTCTTGGTTCAGGGT	chr6	+	47579825	47579904	1.36613	5.05028	3.19811	0.407639	0.133062
196	ssc-miR-769-5p	TGAGACCTCTGGGTTCTGAGC	chr6	+	47579837	47579857	164	ssc-mir-769	TGCGCTCTGACCTGAGACCTCTGGGTTCTGAGCTGTGATGTTGCTTCCAAGCTGGGATCTCTGGGGTCTTGGTTCAGGGT	chr6	+	47579825	47579904	298.987	218.951	335.707	89.8166	26.3463
197	ssc-miR-874-3p	CTGCCCTGGCCCGAGGGACCGAC	chr2	-	145381108	145381130	165	ssc-mir-874	TGGTGTTAGCCCTGCGGCCCCACGCACCAGGGTAAGAGAGACTCTCGCTTCCTGCCCTGGCCCGAGGGACCGACTGGCTGGGCC	chr2	-	145381098	145381181	139.345	231.682	198.471	70.7934	12.6409
198	ssc-miR-9-1-5p	TCTTTGGTTATCTAGCTGTATGA	chr4	-	102543261	102543283	166	ssc-mir-9-1	CGGGGTTGGTTGTTATCTTTGGTTATCTAGCTGTATGAGTGGTGTGGAGTCTTCATAAAGCTAGATAACCGAAAGTAAAAATAACCCCA	chr4	-	102543210	102543298	30.4451	9.25885	30.7582	6.38635	4.52412
199	ssc-miR-9-2-5p	TCTTTGGTTATCTAGCTGTATGA	chr2	-	98744621	98744643	167	ssc-mir-9-2	GGAAGCGAGTTGTTATCTTTGGTTATCTAGCTGTATGAGTGTATTGGTCTTCATAAAGCTAGATAACCGAAAGTAAAAACTCCTTCA	chr2	-	98744572	98744658	30.4451	9.25885	30.7582	6.38635	4.52412
200	ssc-miR-92a-1-3p	TATTGCACTTGTCCCGGCCTGT	chr11	+	66610809	66610830	168	ssc-mir-92a-1	CTTTCTACACAGGTTGGGATCGGTTGCAATGCTGTGTTTCTGTATGGTATTGCACTTGTCCCGGCCTGTTGAGTTTGGTG	chr11	+	66610762	66610841	8403.44	4093.83	3335.01	3203.43	2180.23
201	ssc-miR-92b-3p	TATTGCACTCGTCCCGGCCTCC	chr4	-	103407110	103407131	169	ssc-mir-92b	GCGGGCGGGAGGGACGGGACGCGGTGCAGTGTTGTTCTTTCCCCTGCCAATATTGCACTCGTCCCGGCCTCCGGCCCCCC	chr4	-	103407102	103407181	7285.65	3281	1731.3	1222.1	1508.66
202	ssc-miR-9-3-5p	TCTTTGGTTATCTAGCTGTATG	chr7	+	59924203	59924224	170	ssc-mir-9-3	CCCGTTTCTCTCTTTGGTTATCTAGCTGTATGAGTGCCACAGAGCCGTCATAAAGCTAGATAACCGAAAGTAGAAATGACT	chr7	+	59924193	59924273	30.4451	9.25885	30.7582	6.38635	4.52412
203	ssc-miR-96-5p	TTTGGCACTAGCACATTTTTGCT	chr18	+	20030898	20030920	171	ssc-mir-96	CTGGGCCGATTTTGGCACTAGCACATTTTTGCTTGTGTCTCTCCGCTCTGAGCAATTATGTGCAGTGCCAATATGGGAAAGCAGG	chr18	+	20030888	20030972	18.2476	9.57449	6.96058	0.951159	1.46369
204	ssc-miR-9820-5p	GAGGAGGAGGGAAGAAAGGCT	chr2	-	146762487	146762507	172	ssc-mir-9820	ACCCTGCAGTGAGGAGGAGGGAAGAAAGGCTGCTGCTGTTCTTCTCGCAGTCTTCCAGCCCTCCCCCTGCAGCAG	chr2	-	146762443	146762517	0.683064	6.52328	0.47031	2.58172	0.931436
205	ssc-miR-9843-3p	TCTGTGAACTAGAAACCTCTGG	chr8	-	122371914	122371935	173	ssc-mir-9843	TACACAGCTTTCCAGAGGTTTCCAGCTTATAGGATATTCATATGGTAGTTCTGTGAACTAGAAACCTCTGGAAAGTGGTGT	chr8	-	122371904	122371984	48.2048	51.4497	69.6999	13.588	4.12493
206	ssc-miR-9851-3p	TGGCACCAGCACTGGCGGTGGC	chr14	-	138325843	138325864	174	ssc-mir-9851	TGAGCCCGGCGCTGGCAGTGTTGGTGGCACTCGTGTGGTGGCAGTGGCACCAGCACTGGCGGTGGCGGTCGCACCA	chr14	-	138325833	138325908	3.90322	0.631285	2.53967	0.13588	0.931436
207	ssc-miR-98-5p	TGAGGTAGTAAGTTGTATTGTT	chrX	-	51800919	51800940	175	ssc-mir-98	GGGTGAGGTAGTAAGTTGTATTGTTGTGGGGTAGGGATTTTAGGCCCCAATTAGAAGATAACTATACAACTTACTACTTT	chrX	-	51800864	51800943	182.085	405.18	130.746	65.0864	27.677
208	ssc-miR-99a-5p	AACCCGTAGATCCGATCTTGTG	chr13	+	191558621	191558642	176	ssc-mir-99a	CCATTGGCATAAACCCGTAGATCCGATCTTGTGGTGAAGTGGACCGCACAAGCTCGCTTCTATGGGTCTGTGTCAGTGTG	chr13	+	191558610	191558689	1071.34	969.549	1344.52	405.601	107.647
209	ssc-miR-99b-5p	CACCCGTAGAACCGACCTTGCG	chr6	+	51858223	51858244	177	ssc-mir-99b	GGCACCCACCCGTAGAACCGACCTTGCGGGGCCTTCGCCGCACACAAGCTCGTGTCTGTGGGTCCGTGTC	chr6	+	51858217	51858286	1357.44	1712.57	1914.16	557.515	214.23
