# Supplementary material for: Testosterone-Dependent miR-26a-5p and let-7g-5p Act as Signaling Mediators to Regulate Sperm Apoptosis via Targeting PTEN and PMAIP1
Source: Int J Mol Sci. 2018 Apr 18;19(4):1233. doi: 10.3390/ijms19041233 (PMC5979296; doi:10.3390/ijms19041233)
Supplement: Supplementary file 1 [file ijms-19-01233-s001.zip › Table S4 Differentially-expressed miRNAs identified in HC versus CT seminal plasma exosomes.xls]

## Sheet: Sheet1
Supplementary Table 4. Differentially-expressed miRNAs identified in HC versus CT seminal plasma exosomes
DE miRNA_ID	miRNA name	miRNA sequence	miRNA position(Chr)	miRNA position(Strand)	miRNA position(Start)	miRNA position(end)	Pre-miRNA name	Pre-miRNA sequence	Pre-miRNA position(Chr)	Pre-miRNA position(Strand)	Pre-miRNA position(Start)	Pre-miRNA position(End)	RPM					Foldchange（HC/CT）	Benjamini-corrected P (value)
													CT-1	CT-2	CT-3	HC-1	HC-2
1	ssc-let-7i-5p	TGAGGTAGTAGTTTGTGCT	chr5	+	30021229	30021247	ssc-let-7i	CTGGCTGAGGTAGTAGTTTGTGCTGTTGGTCGGGTTGTGACATTGCCCGCTGTGGAGATAACTGCGCAAGCTACTGCCTTGCTAG	chr5	+	30021224	30021308	2046.85	2031.27	1866.85	457.643	446.291	0.228076	4.11923e-05
2	ssc-miR-186-5p	CAAAGAATTCTCCTTTTGGGCTT	chr6	+	131558980	131559002	ssc-mir-186	TGCTTATAACTTTCCAAAGAATTCTCCTTTTGGGCTTTATGATTTTATTTTAAGCCCAAAGGTGAATTTTTTGGGAAGTTTG	chr6	+	131558966	131559047	9890.86	5437.78	9718.67	1635.86	1022.85	0.159221	0.00956823
3	ssc-miR-148a-3p	TCAGTGCACTACAGAACTTTGT	chr18	+	51216078	51216099	ssc-mir-148a	GAGGCAAAGTTCTGAGACACTCCGACTCTGAATATGATAGAAGTCAGTGCACTACAGAACTTTGTCTC	chr18	+	51216035	51216102	54745	36704	29823.4	7954.41	3892.34	0.146531	0.0115831
4	ssc-miR-16-1-5p	TAGCAGCACGTAAATATTGGCG	chr13	+	108388297	108388318	ssc-mir-16-1	TCCGCTCTAGCAGCACGTAAATATTGGCGTAGTAAAATAAATATTAAACACCAATATTATTGTGCTGCTTTAGCGTG	chr13	+	108388290	108388366	1900.58	1200.97	1902.21	503.027	391.403	0.268128	0.0094887
5	ssc-miR-103-1-3p	AGCAGCATTGTACAGGGCTATGA	chr16	+	59912666	59912688	ssc-mir-103-1	CTTACTGCCCTCGGCTTCTTTACAGTGCTGCCTTGTTGCATATGGATCAAGCAGCATTGTACAGGGCTATGAAGGCACTGAG	chr16	+	59912617	59912698	1552.9	970.759	1503.06	288.677	153.82	0.164835	0.00928651
6	ssc-miR-182-5p	TTTGGCAATGGTAGAACTCACACT	chr18	+	20035222	20035245	ssc-mir-182	TCGCACCGTTTTTGGCAATGGTAGAACTCACACTGGTGAGATAATGGGATCCGGTGGTTCTAGACTTGCCAACTATGGTGCGAG	chr18	+	20035212	20035295	6123.96	6975.49	8494.92	3402.84	2393.92	0.402658	0.0145807
7	ssc-miR-30a-5p	TGTAAACATCCTCGACTGGAAG	chr1	-	57750801	57750822	ssc-mir-30a	TCCCTGCGACAGTGAGCGGCTGTAAACATCCTCGACTGGAAGCTGTGAGGCTGAAGACGGGCTTTCAGTCGGATGTTTGCAGCCGCCGACTGCCTCCCGCATCAGGA	chr1	-	57750736	57750842	5658.89	2069.04	5431.51	607.655	551.942	0.132179	0.0201253
8	ssc-miR-125a-5p	TCCCTGAGACCCTTTAACCTGTG	chr6	+	51858862	51858884	ssc-mir-125a	GGCCTCTGAGTCCCTGAGACCCTTTAACCTGTGAGGACATCCAGGGTCACAGGTGAGGTTCTTGGGAGCCTGGCGTCCGG	chr6	+	51858852	51858931	2324.37	2746.3	1965.99	1166.53	798.64	0.418914	0.0185764
9	ssc-miR-26a-5p	TTCAAGTAATCCAGGATAGGCT											33508.1	15673.3	22597	5772.18	3135.35	0.186146	0.0190551
10	ssc-miR-10a-5p	TACCCTGTAGATCCGAATTTGT	chr12	-	24791317	24791338	ssc-mir-10a	TCTGTATATACCCTGTAGATCCGAATTTGTGTAAGGAATTTTGTGGTCACAAATTCGTATCTAGGGGAATATGTAGTTGA	chr12	-	24791267	24791346	170209	199054	224845	80112.8	41241.6	0.306395	0.0194906
11	ssc-miR-151-5p	TCGAGGAGCTCACAGTCTAGT											5568.24	2715.58	4351.68	1100.9	343.301	0.171445	0.0348875
12	ssc-miR-221-3p	AGCTACATTGTCTGCTGGGTTT	chrX	-	45274878	45274899	ssc-mir-221	TGAACCTGGCATACAATGTAGATTTCTGTGTTTGTTGGGCAACAGCTACATTGTCTGCTGGGTTTCAGGC	chrX	-	45274873	45274942	1274.79	813.621	1487.4	314.29	109.244	0.177666	0.0279464
13	ssc-miR-22-3p	AAGCTGCCAGTTGAAGAACTGT											63985.9	28417.2	41717.8	8376.99	2624.92	0.123045	0.0251257
14	ssc-miR-30b-5p	TGTAAACATCCTACACTCAGCT	chr4	+	6717653	6717674	ssc-mir-30b	TTTCAGTTCGTGTAAACATCCTACACTCAGCTGTAATACATGGATTGGCTGGGAGGTGGATGTTTACTTCAGCTGA	chr4	+	6717643	6717718	2003.03	1401.77	1108.05	463.894	162.868	0.208326	0.0337352
15	ssc-miR-30d-5p	TGTAAACATCCCCGACTGGAAGCT	chr4	+	6713525	6713548	ssc-mir-30d	CTGTTGTTGTAAACATCCCCGACTGGAAGCTGTAAGACATAGCTAAGCTTTCAGTCAGATGTTTGCTGCCACCGACTCT	chr4	+	6713518	6713596	13846.1	12540.4	10708.7	5826.8	2950.66	0.35493	0.0278923
16	ssc-miR-30e-5p	TGTAAACATCCTTGACTGGAAGCT	chr6	-	157476703	157476726	ssc-mir-30e	TTTGCCACTGTAAACATCCTTGACTGGAAGCTGTGAGGCGTTCCCAGGAGCTTTCAGTCGGATGTTTACAGCGGCAGGCT	chr6	-	157476655	157476734	3987.92	1233.22	2451.07	405.465	347.559	0.147225	0.0265939
17	ssc-miR-99b-5p	CACCCGTAGAACCGACCTTGCG	chr6	+	51858223	51858244	ssc-mir-99b	GGCACCCACCCGTAGAACCGACCTTGCGGGGCCTTCGCCGCACACAAGCTCGTGTCTGTGGGTCCGTGTC	chr6	+	51858217	51858286	1357.44	1712.57	1914.16	557.515	214.23	0.232259	0.0260223
18	ssc-miR-429-3p	TAATACTGTCTGGTAATGCCGT	chr6	-	58044184	58044205	ssc-mir-429	GCCGCCGATGGGTGTCTTACCAGGCACGGTTAGATCTGGTTCTTCTGTCTAATACTGTCTGGTAATGCCGTCCATTCCCGG	chr6	-	58044174	58044254	2650.19	1389.98	1844.65	188.194	110.708	0.0761879	0.00371569
19	ssc-let-7g-5p	TGAGGTAGTAGTTTGTACAGTT	chr13	+	37599007	37599028	ssc-let-7g	GGCTGAGGTAGTAGTTTGTACAGTTTGAGGGTCTATGATACCACCCGGTACAGGAGATAACTGTACAGGCCACTGCCTTG	chr13	+	37599004	37599083	904.962	1186.61	536.999	270.129	105.385	0.214289	0.0406856
20	ssc-miR-148a-5p	AAAGTTCTGAGACACTCCGACT	chr18	+	51216040	51216061	ssc-mir-148a	GAGGCAAAGTTCTGAGACACTCCGACTCTGAATATGATAGAAGTCAGTGCACTACAGAACTTTGTCTC	chr18	+	51216035	51216102	904.376	816.567	1373.12	280.999	66.9303	0.168676	0.0398496
